# Supplementary material for: CRISPR artificial splicing factors
Source: Nat Commun. 2020 Jun 12;11:2973. doi: 10.1038/s41467-020-16806-4 (PMC7293279; doi:10.1038/s41467-020-16806-4)
Supplement: Supplementary file 4 — Source Data [file 41467_2020_16806_MOESM4_ESM.xlsx]

## Sheet: rMATSoutputCASFx1
ID	GeneID	geneSymbol	chr	strand	exonStart_0base	exonEnd	upstreamES	upstreamEE	downstreamES	downstreamEE	ID	IC_SAMPLE_1	SC_SAMPLE_1	IC_SAMPLE_2	SC_SAMPLE_2	IncFormLen	SkipFormLen	PValue	FDR	IncLevel1	IncLevel2	IncLevelDifference
17048	LINC01057	LINC01057	chr1	-	94705438	94705557	94679424	94679607	94732257	94732437	17048	3,4	0,0	0,0	2,3	253	134	9.00833e-11	5.19321e-06	1.0,1.0	0.0,0.0	1
22819	ALG8	ALG8	chr11	-	78104355	78104453	78100941	78101195	78112649	78112770	22819	0,0	4,2	2,1	0,0	232	134	1.26484e-09	3.39207e-05	0.0,0.0	1.0,1.0	-1
56934	MRPL13	MRPL13	chr8	-	120419851	120419938	120395843	120396125	120443184	120443308	56934	2,3	0,0	0,0	1,2	221	134	1.7652e-09	3.39207e-05	1.0,1.0	0.0,0.0	1
2642	CAMK2B	CAMK2B	chr7	-	44232821	44232866	44231005	44231054	44234638	44234676	2642	1,3	0,0	0,0	2,1	179	134	2.95178e-09	3.40334e-05	1.0,1.0	0.0,0.0	1
45345	ACP1	ACP1	chr2	+	275139	275201	271865	271939	277226	278282	45345	0,0	1,1	5,1	0,0	196	134	2.5862e-09	3.40334e-05	0.0,0.0	1.0,1.0	-1
891	LUC7L2	LUC7L2	chr7	+	139402136	139402247	139376061	139376156	139409562	139409654	891	2,3	0,0	0,0	1,1	245	134	4.98437e-09	4.78907e-05	1.0,1.0	0.0,0.0	1
36546	PDE9A	PDE9A	chr21	+	42687916	42687994	42653751	42653883	42733355	42733426	36546	0,4	1,7	1,4	0,0	212	134	7.78849e-09	5.90087e-05	0.0,0.265	1.0,1.0	-0.867
45724	DBN1	DBN1	chr5	-	177472118	177472397	177468843	177468899	177472775	177472870	45724	2,4	1,5	4,1	0,0	413	134	8.18868e-09	5.90087e-05	0.394,0.206	1.0,1.0	-0.7
2506	NOL10	NOL10	chr2	-	10654480	10654547	10607184	10607311	10659171	10659250	2506	1,2	0,0	0,0	1,1	201	134	1.22619e-08	7.8543e-05	1.0,1.0	0.0,0.0	1
41466	CDKN2B-AS1	CDKN2B-AS1	chr9	+	22063943	22064018	22056251	22056387	22077678	22077890	41466	2,0	2,3	3,1	0,0	209	134	1.6361e-08	9.43195e-05	0.391,0.0	1.0,1.0	-0.804
33419	NBPF12	NBPF12	chr1	+	146949323	146949422	146943290	146943562	146951347	146951489	33419	0,0	1,1	1,1	0,0	233	134	1.92381e-08	9.56763e-05	0.0,0.0	1.0,1.0	-1
37938	LINC00472	LINC00472	chr6	-	71418688	71418754	71417319	71417392	71420065	71420745	37938	1,1	0,0	0,0	1,1	200	134	2.06179e-08	9.56763e-05	1.0,1.0	0.0,0.0	1
9549	AUP1	AUP1	chr2	-	74528416	74528489	74527939	74528006	74529131	74529282	9549	11,15	13,17	35,8	3,0	207	134	2.15753e-08	9.56763e-05	0.354,0.364	0.883,1.0	-0.583
62244	WFDC3	WFDC3	chr20	-	45788930	45789059	45775416	45775602	45791831	45791908	62244	0,0	1,4	3,3	0,1	263	134	2.98062e-08	0.000114553	0.0,0.0	1.0,0.605	-0.802
8614	CCDC65	CCDC65	chr12	+	48916969	48917108	48914403	48914573	48918274	48918472	8614	1,6	4,3	10,3	0,0	273	134	2.78923e-08	0.000114553	0.109,0.495	1.0,1.0	-0.698
53882	PPP1R32	PPP1R32	chr11	+	61486343	61486403	61485798	61485911	61486523	61486610	53882	1,4	0,0	0,2	1,4	194	134	3.34748e-08	0.000120612	1.0,1.0	0.0,0.257	0.871
11168	NVL	NVL	chr1	-	224317877	224317930	224305033	224305166	224330070	224330189	11168	1,0	1,3	8,2	0,0	187	134	7.05057e-08	0.000239093	0.417,0.0	1.0,1.0	-0.791
50483	STX16-NPEPL1	STX16-NPEPL1	chr20	+	58691033	58691227	58673630	58673711	58691404	58691562	50483	1,1	1,3	3,2	0,0	328	134	1.10306e-07	0.000329241	0.29,0.12	1.0,1.0	-0.795
50878	ARIH1	ARIH1	chr15	+	72555270	72555363	72518066	72518134	72561482	72561549	50878	5,4	0,0	8,1	6,2	227	134	1.14223e-07	0.000329241	1.0,1.0	0.44,0.228	0.666
54733	EZH2	EZH2	chr7	-	148815505	148815546	148813958	148814137	148817876	148818117	54733	1,0	1,3	3,1	0,0	175	134	1.06163e-07	0.000329241	0.434,0.0	1.0,1.0	-0.783
9553	AUP1	AUP1	chr2	-	74528247	74528321	74527939	74528006	74529131	74529282	9553	192289	13,17	251245	3,0	208	134	1.2721e-07	0.000349214	0.905,0.916	0.982,1.0	-0.08
55768	LOC102723385	LOC102723385	chr16	-	19063804	19064039	19062753	19062895	19067550	19067691	55768	2,4	3,2	5,1	0,0	369	134	1.42441e-07	0.000373255	0.195,0.421	1.0,1.0	-0.692
26023	FAM86HP	FAM86HP	chr3	-	130105529	130105631	130104165	130104297	130111278	130111433	26023	5,6	3,6	4,6	0,0	236	134	1.70593e-07	0.000427587	0.486,0.362	1.0,1.0	-0.576
38814	LRCH4	LRCH4	chr7	-	100578158	100578258	100577821	100577912	100578398	100578511	38814	95141	6,13	94141	0,0	234	134	2.5014e-07	0.000600846	0.901,0.861	1.0,1.0	-0.119
37156	APBB2	APBB2	chr4	-	41065575	41065673	41013582	41014398	41100638	41100750	37156	8,11	0,0	3,3	6,1	232	134	3.20574e-07	0.000739231	1.0,1.0	0.224,0.634	0.571
47636	EP400	EP400	chr12	+	131981488	131981596	131979693	131979793	131982092	131982478	47636	75,50	23,16	92,33	2,3	242	134	3.92908e-07	0.000871183	0.644,0.634	0.962,0.859	-0.271
31233	CIB1	CIB1	chr15	-	90233668	90233703	90231356	90231507	90265656	90265759	31233	2,1	0,0	1,3	4,2	169	134	4.77149e-07	0.00101878	1.0,1.0	0.165,0.543	0.646
41469	CDKN2B-AS1	CDKN2B-AS1	chr9	+	22061952	22062026	22056251	22056387	22063943	22064018	41469	1,2	0,0	1,1	2,3	208	134	5.28007e-07	0.00107663	1.0,1.0	0.244,0.177	0.789
43125	DNAAF5	DNAAF5	chr7	+	729662	729847	726700	727315	754588	754821	43125	289355	23,24	238278	1,6	319	134	5.41594e-07	0.00107663	0.841,0.861	0.99,0.951	-0.119
55174	ZNF438	ZNF438	chr10	-	30941574	30941651	30908932	30909015	31031832	31031937	55174	1,9	0,0	6,2	2,6	211	134	6.59735e-07	0.00126777	1.0,1.0	0.656,0.175	0.585
14894	SCN3B	SCN3B	chr11	-	123645586	123645750	123642445	123642671	123653746	123653826	14894	4,3	0,0	1,1	2,2	298	134	7.42618e-07	0.00138101	1.0,1.0	0.184,0.184	0.816
15239	CALML4	CALML4	chr15	-	68199540	68199681	68197439	68197628	68205244	68206110	15239	4,2	2,3	6,3	0,0	275	134	8.24207e-07	0.00148484	0.494,0.245	1.0,1.0	-0.631
10386	CCDC163P	CCDC163P	chr1	-	45497298	45497383	45495417	45495545	45499344	45499443	10386	4,8	2,5	17,8	0,0	219	134	1.62042e-06	0.00274752	0.55,0.495	1.0,1.0	-0.478
38960	BTNL9	BTNL9	chr5	+	181054238	181054259	181053468	181053501	181055432	181055453	38960	4,5	7,2	7,1	0,0	155	134	1.62034e-06	0.00274752	0.331,0.684	1.0,1.0	-0.492
24244	LRRIQ1	LRRIQ1	chr12	+	85072906	85073098	85066747	85066898	85098354	85098548	24244	3,2	0,1	0,0	1,2	326	134	1.79016e-06	0.0029486	1.0,0.451	0.0,0.0	0.726
1319	HDAC10	HDAC10	chr22	-	50248830	50248890	50248661	50248751	50249102	50249168	1319	9,27	0,0	4,15	3,5	194	134	1.85055e-06	0.00296339	1.0,1.0	0.479,0.674	0.423
24504	SDCCAG8	SDCCAG8	chr1	+	243304712	243304777	243286271	243286397	243316754	243316893	24504	2,15	2,6	7,21	0,0	199	134	1.91319e-06	0.00298091	0.402,0.627	1.0,1.0	-0.486
12002	QSOX2	QSOX2	chr9	-	136224006	136224112	136219029	136219164	136245475	136245841	12002	1,1	2,2	5,3	0,0	240	134	2.1004e-06	0.00318647	0.218,0.218	1.0,1.0	-0.782
12397	CASP7	CASP7	chr10	+	113725816	113725890	113725361	113725429	113726304	113726434	12397	0,0	4,8	2,2	1,0	208	134	2.27159e-06	0.00335781	0.0,0.0	0.563,1.0	-0.781
44353	RFWD2	RFWD2	chr1	-	176135009	176135086	176085775	176085890	176162868	176162988	44353	3,5	0,0	4,2	4,2	211	134	2.36243e-06	0.00340479	1.0,1.0	0.388,0.388	0.612
41933	EVA1C	EVA1C	chr21	+	32457596	32457720	32412436	32413013	32467695	32467848	41933	3,4	3,2	5,9	0,0	258	134	2.68012e-06	0.00376845	0.342,0.51	1.0,1.0	-0.574
25180	RPAP2	RPAP2	chr1	+	92323444	92324375	92320598	92320634	92333390	92333473	25180	8671159	4,21	1139941	1,2	1065	134	2.86713e-06	0.0039354	0.965,0.874	0.993,0.983	-0.069
50766	EIF3L	EIF3L	chr22	+	37858678	37858740	37851279	37851490	37870175	37870347	50766	2,20	10,4	7,9	0,0	196	134	3.05757e-06	0.00409921	0.12,0.774	1.0,1.0	-0.553
17624	PSMC2	PSMC2	chr7	+	103353920	103353958	103347523	103347781	103361956	103362088	17624	121,21	7,9	179,16	1,0	172	134	3.2909e-06	0.00431176	0.931,0.645	0.993,1.0	-0.208
58022	MARS	MARS	chr12	+	57489423	57489558	57487952	57488199	57490206	57490379	58022	9,15	4,6	8,7	0,0	269	134	3.54165e-06	0.00453717	0.528,0.555	1.0,1.0	-0.458
34948	HM13	HM13	chr20	+	31549028	31549114	31538178	31538261	31550063	31550121	34948	7,3	5,1	8,1	0,0	220	134	4.15296e-06	0.00520465	0.46,0.646	1.0,1.0	-0.447
23972	EPHA2	EPHA2	chr1	-	16150895	16150963	16148377	16149047	16155847	16156087	23972	57,98	9,26	112139	0,11	202	134	4.50041e-06	0.00540508	0.808,0.714	1.0,0.893	-0.185
49443	DZANK1	DZANK1	chr20	-	18433651	18433765	18427066	18427159	18443346	18443464	49443	6,12	3,4	13,12	0,0	248	134	4.49352e-06	0.00540508	0.519,0.618	1.0,1.0	-0.431
4569	PCGF6	PCGF6	chr10	-	103333924	103333952	103326533	103326632	103348715	103348812	4569	57,48	7,9	76,32	1,0	162	134	4.68088e-06	0.0055071	0.871,0.815	0.984,1.0	-0.149
9554	AUP1	AUP1	chr2	-	74528750	74528935	74527939	74528006	74529131	74529282	9554	819795	13,17	899588	3,0	319	134	5.46189e-06	0.00629745	0.964,0.952	0.992,1.0	-0.038
27578	LYPLA1	LYPLA1	chr8	-	54063327	54063375	54052654	54052756	54100907	54100939	27578	17,23	0,1	9,11	8,3	182	134	6.17682e-06	0.00698211	1.0,0.944	0.453,0.73	0.38
15613	ASNSD1	ASNSD1	chr2	+	189666040	189667596	189665375	189665451	189667763	189667945	15613	36246353	2,2	46084700	28,2	1690	134	6.83215e-06	0.00757436	0.993,0.996	0.929,0.995	0.032
35538	CREM	CREM	chr10	+	35137781	35137879	35127456	35127567	35148367	35148491	35538	1,4	4,1	4,3	0,0	232	134	7.18057e-06	0.00781043	0.126,0.698	1.0,1.0	-0.588
52023	HRAS	HRAS	chr11	-	534211	534375	533765	533944	535415	535550	52023	502933	9,45	594545	1,10	298	134	7.47564e-06	0.0079808	0.962,0.903	0.996,0.961	-0.046
51978	C19orf60	C19orf60	chr19	+	18589478	18589683	18588994	18589077	18592107	18592337	51978	99229	6,9	106180	0,0	339	134	7.80164e-06	0.00817739	0.867,0.91	1.0,1.0	-0.111
12878	NR2F1-AS1	NR2F1-AS1	chr5	-	93432364	93432460	93409355	93411509	93438702	93438741	12878	4,8	2,4	1,0	5,5	230	134	8.72603e-06	0.00898298	0.538,0.538	0.104,0.0	0.486
29234	RFWD3	RFWD3	chr16	-	74649131	74649202	74644540	74644735	74660931	74661451	29234	117,98	13,3	163,86	0,1	205	134	9.0479e-06	0.00899314	0.855,0.955	1.0,0.983	-0.087
4566	PCGF6	PCGF6	chr10	-	103345023	103345132	103326533	103326632	103348715	103348812	4566	15,29	7,9	21,13	1,0	243	134	8.99476e-06	0.00899314	0.542,0.64	0.921,1.0	-0.37
36551	PDE9A	PDE9A	chr21	+	42731769	42731949	42653751	42653883	42733355	42733426	36551	3,30	1,7	4,25	0,0	314	134	9.84573e-06	0.00937171	0.561,0.647	1.0,1.0	-0.396
56815	SPEN	SPEN	chr1	+	15876201	15876678	15872815	15873136	15909320	15909481	56815	589428	0,0	576364	14,2	611	134	9.91646e-06	0.00937171	1.0,1.0	0.9,0.976	0.062
61129	SLFN5	SLFN5	chr17	+	35264182	35264903	35260970	35261096	35265071	35267742	61129	22101	0,0	30,65	3,4	855	134	9.8115e-06	0.00937171	1.0,1.0	0.61,0.718	0.336
28720	RANBP17	RANBP17	chr5	+	171265680	171265847	171242681	171242820	171293882	171293981	28720	25,51	1,11	48,34	0,0	301	134	1.01574e-05	0.00944462	0.918,0.674	1.0,1.0	-0.204
21508	GTDC1	GTDC1	chr2	-	143970652	143970762	143952772	143952843	144007181	144007535	21508	19,29	2,1	14,10	8,8	244	134	1.08037e-05	0.00988607	0.839,0.941	0.49,0.407	0.441
21097	RNF138	RNF138	chr18	+	32113744	32113860	32092699	32092886	32126692	32126800	21097	8,3	1,1	1,0	1,4	250	134	1.22191e-05	0.010209	0.811,0.617	0.349,0.0	0.539
35386	OGG1	OGG1	chr3	+	9759233	9759286	9756766	9756816	9765808	9766669	35386	6,7	17,21	0,0	13,14	187	134	1.19833e-05	0.010209	0.202,0.193	0.0,0.0	0.198
41210	TMEM135	TMEM135	chr11	+	87091361	87091395	87037843	87038186	87236637	87236684	41210	0,4	5,1	3,5	0,0	168	134	1.21295e-05	0.010209	0.0,0.761	1.0,1.0	-0.619
4559	PCGF6	PCGF6	chr10	-	103347237	103347297	103326533	103326632	103348715	103348812	4559	4,1	7,9	4,3	1,0	194	134	1.19366e-05	0.010209	0.283,0.071	0.734,1.0	-0.69
59053	NAALAD2	NAALAD2	chr11	+	90159238	90159337	90158144	90158238	90162948	90163034	59053	1,6	0,0	6,12	5,2	233	134	1.22129e-05	0.010209	1.0,1.0	0.408,0.775	0.408
60599	LRRC23	LRRC23	chr12	+	6909889	6910026	6906408	6906662	6913890	6914242	60599	1,20	3,3	6,14	0,0	271	134	1.18932e-05	0.010209	0.141,0.767	1.0,1.0	-0.546
62146	ARHGAP5	ARHGAP5	chr14	+	32090501	32094386	32077288	32077435	32117142	32117287	62146	24622426	7,12	26101997	0,2	4019	134	1.31678e-05	0.0106917	0.921,0.871	1.0,0.971	-0.09
8879	TMEM241	TMEM241	chr18	-	23356593	23356663	23309679	23309744	23377645	23377671	8879	0,3	2,2	1,3	0,0	204	134	1.31301e-05	0.0106917	0.0,0.496	1.0,1.0	-0.752
17458	RFPL2	RFPL2	chr22	-	32194344	32194490	32192901	32193192	32202332	32202550	17458	0,4	1,3	2,1	0,0	280	134	1.41382e-05	0.0113202	0.0,0.39	1.0,1.0	-0.805
1892	TMCO4	TMCO4	chr1	-	19798136	19798215	19787025	19787117	19799854	19799917	1892	2,4	1,4	0,0	3,5	213	134	1.50838e-05	0.0119118	0.557,0.386	0.0,0.0	0.472
44121	MAK	MAK	chr6	-	10770110	10770230	10762722	10764606	10775327	10775459	44121	8,22	1,5	3,3	8,6	254	134	1.57398e-05	0.012262	0.808,0.699	0.165,0.209	0.567
41800	PGAP3	PGAP3	chr17	-	39673513	39673650	39671121	39672866	39673992	39674054	41800	4,17	0,0	8,4	2,3	271	134	1.60839e-05	0.012363	1.0,1.0	0.664,0.397	0.47
47310	FAM228B	FAM228B	chr2	+	24146747	24146835	24139369	24139450	24146929	24147086	47310	5,29	2,6	10,29	0,0	222	134	1.66518e-05	0.012631	0.601,0.745	1.0,1.0	-0.327
11115	LINC00893	LINC00893	chrX	-	149536173	149536255	149533629	149534374	149538114	149538172	11115	2,3	1,0	1,0	1,1	216	134	2.0174e-05	0.0149737	0.554,1.0	0.383,0.0	0.586
58632	UROS	UROS	chr10	-	125816176	125816260	125812213	125812288	125823028	125823268	58632	0,0	3,5	3,2	1,1	218	134	2.02596e-05	0.0149737	0.0,0.0	0.648,0.551	-0.6
54475	EXOSC9	EXOSC9	chr4	+	121816368	121816447	121813865	121814047	121816771	121817021	54475	431830	40,44	620648	22,12	213	134	2.06591e-05	0.0150756	0.871,0.922	0.947,0.971	-0.062
36545	PDE9A	PDE9A	chr21	+	42698967	42699011	42653751	42653883	42733355	42733426	36545	6,3	1,7	1,13	0,0	178	134	2.10061e-05	0.0151372	0.819,0.244	1.0,1.0	-0.469
40242	MTERF4	MTERF4	chr2	-	241097242	241097427	241089979	241090044	241102252	241102332	40242	69,59	1,0	82,50	9,4	319	134	2.23303e-05	0.0158928	0.967,1.0	0.793,0.84	0.167
30054	SLC16A2	SLC16A2	chrX	+	74529212	74529441	74525749	74525893	74531332	74533929	30054	101311	10,10	160281	1,2	363	134	2.33926e-05	0.0164458	0.789,0.92	0.983,0.981	-0.127
3504	UBE2J1	UBE2J1	chr6	-	89343682	89343756	89338458	89338543	89352538	89352900	3504	80,92	4,10	120,68	0,1	208	134	2.38836e-05	0.0165888	0.928,0.856	1.0,0.978	-0.097
22973	MLH3	MLH3	chr14	-	75033418	75033490	75032067	75032179	75038339	75038412	22973	3,10	1,0	1,1	3,1	206	134	2.42821e-05	0.0166648	0.661,1.0	0.178,0.394	0.544
61098	ZBTB8OS	ZBTB8OS	chr1	-	32633644	32633727	32627507	32627544	32650428	32650590	61098	27139	0,3	35,77	6,10	217	134	2.61835e-05	0.0177582	1.0,0.966	0.783,0.826	0.178
4302	PHOSPHO2	PHOSPHO2	chr2	+	169697864	169697982	169697360	169697531	169700945	169701708	4302	5,9	26,44	1,0	61,31	252	134	2.65377e-05	0.0177892	0.093,0.098	0.009,0.0	0.091
47313	FAM228B	FAM228B	chr2	+	24135118	24135187	24095140	24095229	24146929	24147086	47313	2,8	0,0	3,4	2,3	203	134	2.82879e-05	0.0187445	1.0,1.0	0.498,0.468	0.517
39936	POFUT2	POFUT2	chr21	-	45269838	45270019	45263927	45265635	45285677	45285928	39936	9,51	6,3	21,33	0,0	315	134	2.95263e-05	0.0191254	0.39,0.879	1.0,1.0	-0.365
53406	NDUFAF5	NDUFAF5	chr20	+	13814417	13814515	13808841	13808902	13816874	13816957	53406	13,28	0,0	21,9	6,1	232	134	2.95e-05	0.0191254	1.0,1.0	0.669,0.839	0.246
17899	IQCH	IQCH	chr15	+	67490002	67490064	67465126	67465297	67494257	67494366	17899	4,20	3,4	14,9	0,0	196	134	3.12105e-05	0.0199917	0.477,0.774	1.0,1.0	-0.375
5597	USP25	USP25	chr21	+	15777903	15778027	15765996	15766141	15791501	15791664	5597	128194	13,13	167162	3,2	258	134	3.23031e-05	0.0204642	0.836,0.886	0.967,0.977	-0.111
13574	ZFYVE27	ZFYVE27	chr10	+	97738476	97738674	97737120	97737325	97744728	97744915	13574	46,44	6,3	51,31	0,0	332	134	3.32424e-05	0.0208304	0.756,0.855	1.0,1.0	-0.195
23776	DENND1A	DENND1A	chr9	-	123769513	123769563	123676719	123676789	123792586	123792630	23776	16,42	1,0	26,20	4,7	184	134	3.47184e-05	0.0215213	0.921,1.0	0.826,0.675	0.21
22811	SLC29A3	SLC29A3	chr10	+	71344208	71344291	71322755	71323054	71351561	71351788	22811	15,22	1,0	19,6	7,2	217	134	3.7681e-05	0.0231093	0.903,1.0	0.626,0.649	0.314
17459	RFPL2	RFPL2	chr22	-	32194344	32194398	32192901	32193192	32202332	32202550	17459	0,3	1,3	3,4	0,0	188	134	3.86593e-05	0.0234157	0.0,0.416	1.0,1.0	-0.792
38033	XRRA1	XRRA1	chr11	-	74927390	74927488	74921213	74921347	74930299	74930372	38033	11,32	5,11	13,36	1,1	232	134	3.89931e-05	0.0234157	0.56,0.627	0.882,0.954	-0.324
27168	CHAF1A	CHAF1A	chr19	+	4408902	4409759	4405911	4405962	4418019	4418076	27168	20402622	5,3	24892136	24,9	991	134	4.04297e-05	0.0240282	0.982,0.992	0.933,0.97	0.035
49472	SEC22C	SEC22C	chr3	-	42557577	42557696	42547966	42548657	42568864	42569073	49472	4,1	0,1	1,0	1,2	253	134	4.27802e-05	0.024518	1.0,0.346	0.346,0.0	0.5
53041	ZNF75A	ZNF75A	chr16	+	3313048	3313175	3312676	3312768	3316911	3317022	53041	28,19	1,0	30,23	5,7	261	134	4.21648e-05	0.024518	0.935,1.0	0.755,0.628	0.276
53968	NEK3	NEK3	chr13	-	52154079	52154173	52153894	52153992	52156074	52156248	53968	123193	0,0	169103	6,7	228	134	4.17451e-05	0.024518	1.0,1.0	0.943,0.896	0.081
58403	FAM86DP	FAM86DP	chr3	-	75427774	75427908	75427426	75427692	75430831	75430914	58403	3,12	2,3	3,3	0,0	268	134	4.29551e-05	0.024518	0.429,0.667	1.0,1.0	-0.452
37155	APBB2	APBB2	chr4	-	41033235	41033304	41013582	41014398	41100638	41100750	37155	15,17	0,0	12,11	6,1	203	134	4.4535e-05	0.0251705	1.0,1.0	0.569,0.879	0.276
5823	ARHGAP12	ARHGAP12	chr10	-	31839304	31839319	31831738	31831800	31839636	31839711	5823	13,28	0,0	13,13	5,2	149	134	4.60316e-05	0.0257639	1.0,1.0	0.7,0.854	0.223
15241	CALML4	CALML4	chr15	-	68205120	68205151	68197439	68197628	68205244	68206110	15241	1,7	2,3	2,3	0,0	165	134	4.68268e-05	0.0258825	0.289,0.655	1.0,1.0	-0.528
40249	MTERF4	MTERF4	chr2	-	241094276	241094432	241089979	241090044	241102252	241102332	40249	38,65	1,0	63,56	9,4	290	134	4.71415e-05	0.0258825	0.946,1.0	0.764,0.866	0.158
14179	C2	C2	chr6	+	31934165	31934299	31933866	31933965	31935922	31936061	14179	0,14	4,4	6,14	0,1	268	134	4.85028e-05	0.0259167	0.0,0.636	1.0,0.875	-0.619
27273	RNF167	RNF167	chr17	+	4942850	4942941	4942576	4942664	4944557	4944638	27273	205556	12,19	269395	4,2	225	134	4.82343e-05	0.0259167	0.911,0.946	0.976,0.992	-0.055
4460	UBXN11	UBXN11	chr1	-	26297961	26298062	26294204	26294331	26306591	26306704	4460	1,0	3,9	5,3	3,2	235	134	4.85524e-05	0.0259167	0.16,0.0	0.487,0.461	-0.394
19700	HLCS	HLCS	chr21	-	36946008	36946154	36936448	36937392	36962035	36962170	19700	4,13	4,4	15,13	1,0	280	134	5.12719e-05	0.0271172	0.324,0.609	0.878,1.0	-0.473
17089	PUM1	PUM1	chr1	-	30981311	30981405	30974650	30974802	31005852	31006031	17089	10,3	2,3	11,6	0,0	228	134	5.18993e-05	0.0271995	0.746,0.37	1.0,1.0	-0.442
50060	GNG2	GNG2	chr14	+	51877616	51877657	51860303	51860790	51950649	51950765	50060	6,30	2,10	8,22	0,1	175	134	5.28901e-05	0.0272674	0.697,0.697	1.0,0.944	-0.275
7844	FAM222B	FAM222B	chr17	-	28790377	28790425	28766585	28766707	28834292	28834326	7844	11,4	6,14	1,0	13,8	182	134	5.29749e-05	0.0272674	0.574,0.174	0.054,0.0	0.347
5819	TCEB1	TCEB1	chr8	-	73970578	73970634	73959764	73959818	73971869	73971908	5819	3,8	0,0	1,5	4,1	190	134	5.4826e-05	0.0279705	1.0,1.0	0.15,0.779	0.535
22110	KREMEN2	KREMEN2	chr16	+	2967525	2967604	2967319	2967445	2967809	2968383	22110	4,49	3,10	5,42	0,1	213	134	5.91182e-05	0.0298956	0.456,0.755	1.0,0.964	-0.376
41401	CAMK2G	CAMK2G	chr10	-	73853191	73853246	73849260	73849333	73860829	73860889	41401	56,82	4,8	51,51	0,0	189	134	6.09043e-05	0.0305311	0.908,0.879	1.0,1.0	-0.107
28099	REL	REL	chr2	+	60920573	60920642	60920040	60920109	60921762	60928156	28099	37,20	0,0	31,22	6,2	203	134	6.21997e-05	0.0308108	1.0,1.0	0.773,0.879	0.174
47936	RFC1	RFC1	chr4	-	39323339	39323417	39320382	39320669	39327523	39327756	47936	0,5	2,2	3,3	0,0	212	134	6.29735e-05	0.0308108	0.0,0.612	1.0,1.0	-0.694
4801	BLOC1S6	BLOC1S6	chr15	+	45592134	45592276	45587771	45587876	45605427	45605514	4801	22,29	2,5	22,30	0,0	276	134	6.30658e-05	0.0308108	0.842,0.738	1.0,1.0	-0.21
51973	C19orf60	C19orf60	chr19	+	18590853	18590933	18588994	18589077	18592107	18592337	51973	118229	6,9	152151	0,0	214	134	6.38113e-05	0.0309131	0.925,0.941	1.0,1.0	-0.067
37121	PRDM11	PRDM11	chr11	+	45224216	45224843	45219569	45219757	45225994	45235124	37121	12,11	1,0	9,4	4,3	761	134	6.45379e-05	0.0310045	0.679,1.0	0.284,0.19	0.603
26927	TRAF3IP2-AS1	TRAF3IP2-AS1	chr6	+	111484743	111484861	111483471	111483665	111503295	111503608	26927	9,26	3,3	8,32	0,0	252	134	6.55195e-05	0.031216	0.615,0.822	1.0,1.0	-0.282
53612	SDK1	SDK1	chr7	+	4175774	4175834	4174221	4174357	4178484	4178586	53612	17,25	0,0	12,27	6,2	194	134	6.61109e-05	0.0312396	1.0,1.0	0.58,0.903	0.258
56114	GTF2IRD1	GTF2IRD1	chr7	+	74515344	74515596	74512829	74512971	74518138	74518322	56114	46147	0,0	75125	7,3	386	134	6.84337e-05	0.0320742	1.0,1.0	0.788,0.935	0.138
41803	PGAP3	PGAP3	chr17	-	39673050	39673255	39671121	39672866	39673992	39674054	41803	23,26	0,0	10,11	2,3	339	134	6.96139e-05	0.0321054	1.0,1.0	0.664,0.592	0.372
6924	ATXN2	ATXN2	chr12	-	111455044	111455119	111453676	111453845	111456028	111456256	6924	15,6	72105	3,0	69,97	209	134	6.91565e-05	0.0321054	0.118,0.035	0.027,0.0	0.063
15643	ARHGAP23	ARHGAP23	chr17	+	38498413	38498510	38497784	38497826	38500596	38500628	15643	1,4	1,3	1,1	0,0	231	134	7.10712e-05	0.0325173	0.367,0.436	1.0,1.0	-0.599
28708	HID1	HID1	chr17	-	74961872	74961989	74960025	74960248	74962233	74962340	28708	67144	1,0	81119	10,3	251	134	7.17031e-05	0.0325481	0.973,1.0	0.812,0.955	0.103
28984	IST1	IST1	chr16	+	71923287	71923380	71922473	71922680	71924768	71924817	28984	322598	22,45	438464	10,15	227	134	7.28235e-05	0.0326678	0.896,0.887	0.963,0.948	-0.064
38763	SEMA4C	SEMA4C	chr2	-	96867777	96867923	96865866	96865929	96869875	96869998	38763	8,25	0,0	24,33	4,4	280	134	7.31e-05	0.0326678	1.0,1.0	0.742,0.798	0.23
47596	ZSCAN23	ZSCAN23	chr6	-	28435858	28436343	28432654	28435078	28443398	28443502	47596	22,61	2,8	27,49	0,1	619	134	7.43876e-05	0.0329875	0.704,0.623	1.0,0.914	-0.294
46947	CAPN3	CAPN3	chr15	+	42408210	42408324	42403740	42403777	42409302	42409380	46947	1,1	0,0	0,2	2,1	248	134	7.49855e-05	0.0329988	1.0,1.0	0.0,0.519	0.74
25658	KIF12	KIF12	chr9	-	114097300	114097436	114096386	114096478	114097606	114097741	25658	2,2	0,0	1,2	1,2	270	134	7.66725e-05	0.0333576	1.0,1.0	0.332,0.332	0.668
39637	ZSCAN12	ZSCAN12	chr6	-	28390595	28391742	28382190	28382609	28392901	28393046	39637	291315	3,8	390285	0,1	1281	134	7.70111e-05	0.0333576	0.91,0.805	1.0,0.968	-0.126
41406	CAMK2G	CAMK2G	chr10	-	73852253	73852319	73849260	73849333	73860829	73860889	41406	82110	4,8	93100	0,0	200	134	7.78916e-05	0.0333576	0.932,0.902	1.0,1.0	-0.083
53345	KCTD17	KCTD17	chr22	+	37060822	37060922	37059312	37059438	37062524	37063390	53345	58,79	1,8	54,37	13,16	234	134	7.81155e-05	0.0333576	0.971,0.85	0.704,0.57	0.273
29422	ERP44	ERP44	chr9	-	100057819	100057859	100020615	100020731	100098783	100099052	29422	0,0	1,1	1,2	1,0	174	134	8.03852e-05	0.0340744	0.0,0.0	0.435,1.0	-0.718
17918	IQCH	IQCH	chr15	+	67475695	67475818	67465126	67465297	67494257	67494366	17918	7,34	3,4	9,17	0,0	257	134	8.16156e-05	0.0343435	0.549,0.816	1.0,1.0	-0.318
36046	GIGYF2	GIGYF2	chr2	+	232731121	232731234	232703423	232703489	232735154	232735238	36046	9,28	71,89	4,3	79,52	247	134	8.28e-05	0.0345894	0.064,0.146	0.027,0.03	0.076
23286	CDAN1	CDAN1	chr15	-	42726096	42726160	42725488	42725670	42726309	42726417	23286	34,44	0,0	25,35	6,2	198	134	8.43028e-05	0.0347141	1.0,1.0	0.738,0.922	0.17
38527	ADAMTS19	ADAMTS19	chr5	+	129509076	129509242	129460409	129460482	129526283	129526456	38527	11,24	0,0	11,9	2,3	300	134	8.3938e-05	0.0347141	1.0,1.0	0.711,0.573	0.358
42254	CCDC14	CCDC14	chr3	-	123956354	123956427	123955842	123955965	123961143	123961408	42254	0,2	3,1	3,4	1,0	207	134	8.58192e-05	0.0350879	0.0,0.564	0.66,1.0	-0.548
49260	ERAL1	ERAL1	chr17	+	28858373	28858486	28856263	28856391	28858963	28859113	49260	5,0	2,6	8,1	1,0	247	134	8.72508e-05	0.035422	0.576,0.0	0.813,1.0	-0.619
29205	AURKA	AURKA	chr20	-	56381432	56381571	56370484	56370659	56388155	56388202	29205	11,12	0,0	28,11	5,2	273	134	9.29141e-05	0.0362612	1.0,1.0	0.733,0.73	0.268
35863	CNEP1R1	CNEP1R1	chr16	+	50029724	50029798	50026395	50026467	50033396	50033506	35863	77104	0,1	81,78	7,5	208	134	9.3092e-05	0.0362612	1.0,0.985	0.882,0.91	0.096
40247	MTERF4	MTERF4	chr2	-	241099395	241099894	241089979	241090044	241102252	241102332	40247	209309	1,0	318226	9,4	633	134	9.18037e-05	0.0362612	0.978,1.0	0.882,0.923	0.086
43926	PLEKHB1	PLEKHB1	chr11	+	73655802	73655907	73652974	73653014	73660752	73660852	43926	0,3	33130	5,13	36103	239	134	9.19255e-05	0.0362612	0.0,0.013	0.072,0.066	-0.063
5432	KIF13A	KIF13A	chr6	-	17794248	17794395	17787775	17787875	17794571	17794704	5432	47,58	0,1	47,43	5,5	281	134	9.30665e-05	0.0362612	1.0,0.965	0.818,0.804	0.171
62249	WFDC3	WFDC3	chr20	-	45787835	45787982	45775416	45775602	45791831	45791908	62249	0,2	1,4	2,3	0,1	281	134	9.11195e-05	0.0362612	0.0,0.193	1.0,0.589	-0.698
10389	CCDC163P	CCDC163P	chr1	-	45496555	45496623	45495417	45495545	45499344	45499443	10389	10,20	2,5	8,15	0,0	202	134	9.42283e-05	0.0363929	0.768,0.726	1.0,1.0	-0.253
19653	NPM1	NPM1	chr5	+	171391304	171391424	171387703	171388006	171407699	171407774	19653	49173	2,0	45,35	7,2	254	134	9.46925e-05	0.0363929	0.928,1.0	0.772,0.902	0.127
47801	C16orf46	C16orf46	chr16	-	81061205	81062138	81053496	81054094	81077135	81077267	47801	66,65	0,0	32,44	2,3	1067	134	9.65967e-05	0.0366362	1.0,1.0	0.668,0.648	0.342
61481	SLX4IP	SLX4IP	chr20	+	10458175	10458231	10435302	10435453	10556230	10556320	61481	19,43	6,6	18,33	0,1	190	134	9.62544e-05	0.0366362	0.691,0.835	1.0,0.959	-0.217
24057	OBSL1	OBSL1	chr2	-	219557822	219558110	219556453	219556723	219559224	219559497	24057	40,48	0,1	40,27	4,4	422	134	0.000109279	0.0404255	1.0,0.938	0.76,0.682	0.248
25121	RAB34	RAB34	chr17	-	28717212	28717291	28715992	28716061	28718121	28718268	25121	2,3	1,3	2,4	0,0	213	134	0.00010729	0.0404255	0.557,0.386	1.0,1.0	-0.528
2869	WDR34	WDR34	chr9	-	128635657	128635767	128635091	128635259	128636280	128636438	2869	8141345	9,19	9991009	23,42	244	134	0.000109393	0.0404255	0.98,0.975	0.96,0.93	0.032
32811	C1orf27	C1orf27	chr1	+	186393946	186394015	186391695	186391791	186406082	186406268	32811	61,78	10,1	78,57	0,0	203	134	0.000108887	0.0404255	0.801,0.981	1.0,1.0	-0.109
12981	HHAT	HHAT	chr1	+	210362851	210362919	210328905	210329104	210387467	210387581	12981	4,10	0,0	6,7	1,4	202	134	0.000111313	0.0408732	1.0,1.0	0.799,0.537	0.332
21150	LHX2	LHX2	chr9	+	124015121	124015525	124013960	124014163	124021098	124021304	21150	31118	0,9	55104	0,0	538	134	0.000115795	0.0414626	1.0,0.766	1.0,1.0	-0.117
32278	OBSCN	OBSCN	chr1	+	228256650	228256926	228249964	228250240	228264115	228264391	32278	4,29	0,0	7,19	4,1	410	134	0.000114917	0.0414626	1.0,1.0	0.364,0.861	0.387
38053	XRRA1	XRRA1	chr11	-	74945017	74945085	74940784	74940882	74948927	74949187	38053	4,9	1,4	3,8	0,0	202	134	0.000114162	0.0414626	0.726,0.599	1.0,1.0	-0.338
43895	CTBP2	CTBP2	chr10	-	125133511	125133612	125003337	125003492	125160318	125160534	43895	1,11	7,17	0,0	2,9	235	134	0.000115346	0.0414626	0.075,0.27	0.0,0.0	0.173
41295	PMS1	PMS1	chr2	+	189843963	189844080	189818016	189818180	189852654	189852777	41295	107267	1,1	138200	3,12	251	134	0.00012084	0.0424776	0.983,0.993	0.961,0.899	0.058
51976	C19orf60	C19orf60	chr19	+	18589412	18589683	18588994	18589077	18592107	18592337	51976	206580	6,9	239448	0,0	405	134	0.000119433	0.0424776	0.919,0.955	1.0,1.0	-0.063
6940	ZNF782	ZNF782	chr9	-	96852852	96853069	96851946	96852005	96854087	96854107	6940	23,31	3,6	13,12	11,11	351	134	0.000120336	0.0424776	0.745,0.664	0.311,0.294	0.402
24524	SDCCAG8	SDCCAG8	chr1	+	243286271	243286397	243256004	243256240	243489013	243489140	24524	4,10	0,0	2,4	3,1	260	134	0.000121778	0.0425478	1.0,1.0	0.256,0.673	0.535
43894	CTBP2	CTBP2	chr10	-	125133511	125133612	125038996	125039155	125160318	125160534	43894	3,18	16,72	2,2	23,74	235	134	0.000122533	0.0425535	0.097,0.125	0.047,0.015	0.08
3238	KIAA0586	KIAA0586	chr14	+	58472198	58472279	58470612	58470723	58474606	58474797	3238	69103	4,8	108,81	0,1	215	134	0.000123272	0.042554	0.915,0.889	1.0,0.981	-0.088
47303	FAM228B	FAM228B	chr2	+	24146929	24147086	24095140	24095229	24164197	24164335	47303	0,11	2,2	3,12	0,0	291	134	0.000125779	0.0431608	0.0,0.717	1.0,1.0	-0.641
1757	ST7L	ST7L	chr1	-	112555867	112556018	112541950	112542090	112576985	112577088	1757	45,46	0,1	58,30	5,5	285	134	0.000127388	0.0433409	1.0,0.956	0.845,0.738	0.186
29236	RFWD3	RFWD3	chr16	-	74651919	74652122	74644540	74644735	74660931	74661451	29236	338302	13,3	372191	0,1	337	134	0.000127807	0.0433409	0.912,0.976	1.0,0.987	-0.05
30349	WDR78	WDR78	chr1	-	66835625	66835777	66833990	66834148	66837709	66837796	30349	6,12	4,1	10,8	0,0	286	134	0.000130429	0.0437158	0.413,0.849	1.0,1.0	-0.369
48294	STEAP1B	STEAP1B	chr7	-	22493323	22493779	22492564	22492729	22494771	22494886	48294	58,65	1,0	56,34	5,3	590	134	0.000130388	0.0437158	0.929,1.0	0.718,0.72	0.246
8867	CEP128	CEP128	chr14	-	80784894	80785545	80777881	80778046	80792759	80793110	8867	145276	4,7	215218	1,0	785	134	0.000131456	0.0438054	0.861,0.871	0.973,1.0	-0.12
51670	LRRFIP2	LRRFIP2	chr3	-	37066223	37066325	37065809	37065942	37072789	37072882	51670	2,1	2,1	2,1	0,0	236	134	0.000132322	0.0438406	0.362,0.362	1.0,1.0	-0.638
18471	FAN1	FAN1	chr15	+	30910613	30910815	30908117	30908258	30913857	30914091	18471	95149	1,0	112100	4,7	336	134	0.000137396	0.0452614	0.974,1.0	0.918,0.851	0.102
25155	BBS4	BBS4	chr15	+	72724527	72724655	72716777	72716850	72731304	72731457	25155	5,9	2,3	1,4	0,0	262	134	0.000140407	0.0457307	0.561,0.605	1.0,1.0	-0.417
63085	ATG4B	ATG4B	chr2	+	241654545	241654647	241651009	241651111	241666644	241666838	63085	16,2	2,3	25,6	0,0	236	134	0.000139972	0.0457307	0.82,0.275	1.0,1.0	-0.453
19578	ACHE	ACHE	chr7	-	100892333	100892818	100891168	100891338	100893164	100894252	19578	9,57	3,4	22,78	0,1	619	134	0.000143498	0.0459605	0.394,0.755	1.0,0.944	-0.397
28851	PLA2G6	PLA2G6	chr22	-	38123094	38123258	38120758	38120909	38126370	38126449	28851	11,45	0,1	20,30	6,3	298	134	0.000143596	0.0459605	1.0,0.953	0.6,0.818	0.267
50513	KIAA1551	KIAA1551	chr12	+	31987238	31987322	31980877	31985957	31992377	31993107	50513	32,66	0,10	46,53	0,0	218	134	0.00014355	0.0459605	1.0,0.802	1.0,1.0	-0.099
61748	MIPOL1	MIPOL1	chr14	+	37499907	37500138	37422854	37422949	37546904	37551259	61748	68163	0,5	75,99	6,14	365	134	0.000144302	0.0459605	1.0,0.923	0.821,0.722	0.19
41308	COL27A1	COL27A1	chr9	+	114194403	114194457	114183021	114183075	114195958	114196012	41308	4,10	3,2	2,4	0,0	188	134	0.000145939	0.0462267	0.487,0.781	1.0,1.0	-0.366
41298	PMS1	PMS1	chr2	+	189795768	189795951	189791789	189791941	189805651	189805754	41298	258471	1,1	315387	9,8	317	134	0.000147504	0.0464671	0.991,0.995	0.937,0.953	0.048
11291	MOV10	MOV10	chr1	+	112686965	112687106	112674831	112675049	112688327	112689138	11291	20,12	0,0	38,7	4,2	275	134	0.000150255	0.0470762	1.0,1.0	0.822,0.63	0.274
12001	QSOX2	QSOX2	chr9	-	136224006	136224112	136219029	136219164	136226773	136226874	12001	1,2	1,3	6,3	1,0	240	134	0.00015378	0.0479202	0.358,0.271	0.77,1.0	-0.571
52884	METTL25	METTL25	chr12	+	82456726	82456820	82434694	82434724	82476643	82476718	52884	12,11	0,1	8,3	3,3	228	134	0.000155795	0.048029	1.0,0.866	0.61,0.37	0.443
8482	SYTL1	SYTL1	chr1	+	27351455	27351555	27350388	27350485	27353282	27353488	8482	3,7	0,0	4,11	1,4	234	134	0.000155048	0.048029	1.0,1.0	0.696,0.612	0.346
36798	CLHC1	CLHC1	chr2	-	55206269	55206376	55181569	55181744	55209403	55209516	36798	0,1	4,0	5,2	0,0	241	134	0.000157863	0.0484078	0.0,1.0	1.0,1.0	-0.5
60625	CEP63	CEP63	chr3	+	134558141	134558347	134551925	134552012	134559149	134559429	60625	10,13	3,5	15,9	1,0	340	134	0.000161038	0.0491199	0.568,0.506	0.855,1.0	-0.391
28846	ZNF112	ZNF112	chr19	-	44343253	44343302	44340415	44340542	44356625	44356704	28846	2,2	1,0	0,2	3,2	183	134	0.000162357	0.0492617	0.594,1.0	0.0,0.423	0.585
41688	MYO5C	MYO5C	chr15	-	52271762	52271844	52269752	52269860	52272579	52272723	41688	39,40	1,7	65,38	0,0	216	134	0.000164226	0.0493098	0.96,0.78	1.0,1.0	-0.13
51205	VEZT	VEZT	chr12	+	95256549	95256622	95251939	95252071	95262905	95263081	51205	62,90	0,3	84,67	7,11	207	134	0.000163418	0.0493098	1.0,0.951	0.886,0.798	0.133
35440	ADGRE5	ADGRE5	chr19	+	14407907	14408009	14407060	14407229	14408091	14408725	35440	46144	0,2	54111	7,6	236	134	0.000165179	0.0493389	1.0,0.976	0.814,0.913	0.125
52591	SPPL3	SPPL3	chr12	-	120766262	120766372	120762509	120765070	120767393	120767593	52591	280335	4,1	307246	19,3	244	134	0.000166113	0.049362	0.975,0.995	0.899,0.978	0.046
21297	PKNOX2	PKNOX2	chr11	+	125235044	125235115	125164662	125164776	125331818	125331925	21297	9,50	0,0	16,46	2,6	205	134	0.000168606	0.0498461	1.0,1.0	0.839,0.834	0.163
19162	NFASC	NFASC	chr1	+	204920631	204920740	204828653	204828782	204944225	204944406	19162	4,34	0,1	9,24	3,5	243	134	0.000171196	0.0502365	1.0,0.949	0.623,0.726	0.3
46974	SIK3	SIK3	chr11	-	116867945	116868089	116863667	116863818	116870330	116870401	46974	85,69	1,2	107,49	8,11	278	134	0.00017167	0.0502365	0.976,0.943	0.866,0.682	0.185
41473	CDKN2B-AS1	CDKN2B-AS1	chr9	+	22032673	22032986	22029432	22029594	22046750	22046900	41473	4,3	2,2	3,14	0,1	447	134	0.000177758	0.0517553	0.375,0.31	1.0,0.808	-0.561
51202	VEZT	VEZT	chr12	+	95257153	95257239	95251939	95252071	95262905	95263081	51202	49142	0,3	66134	7,11	220	134	0.000186335	0.0539802	1.0,0.966	0.852,0.881	0.116
27389	SNX7	SNX7	chr1	+	98662696	98662816	98661679	98661911	98684884	98685067	27389	17,14	85121	5,4	113109	254	134	0.000191027	0.0550626	0.095,0.058	0.023,0.019	0.056
62599	ALG13	ALG13	chrX	+	111684964	111685103	111682131	111682235	111711674	111711725	62599	14,12	0,0	15,6	4,1	273	134	0.000192143	0.0551087	1.0,1.0	0.648,0.747	0.302
53404	NDUFAF5	NDUFAF5	chr20	+	13793159	13793227	13788588	13788652	13798460	13798500	53404	11,22	12,9	28,19	1,3	202	134	0.000195007	0.0556533	0.378,0.619	0.949,0.808	-0.38
23773	DENND1A	DENND1A	chr9	-	123757702	123757822	123676719	123676789	123792586	123792630	23773	80130	1,0	88,98	4,7	254	134	0.000212237	0.0594111	0.977,1.0	0.921,0.881	0.087
53348	KCTD17	KCTD17	chr22	+	37061538	37061629	37059312	37059438	37062524	37063390	53348	75148	1,8	91100	13,16	225	134	0.000209711	0.0594111	0.978,0.917	0.807,0.788	0.15
53528	RNF185	RNF185	chr22	+	31195468	31195581	31187046	31187270	31201497	31201615	53528	7,1	4,1	1,0	6,1	247	134	0.000210775	0.0594111	0.487,0.352	0.083,0.0	0.378
53658	SEMA6D	SEMA6D	chr15	+	47767036	47767093	47766615	47766677	47770496	47774223	53658	1,3	0,1	2,0	2,2	191	134	0.000212296	0.0594111	1.0,0.678	0.412,0.0	0.633
29020	CAPRIN2	CAPRIN2	chr12	-	30719078	30719225	30716507	30716676	30720810	30720915	29020	14,57	0,0	18,36	4,2	281	134	0.000215495	0.060015	1.0,1.0	0.682,0.896	0.211
23369	EFCAB7	EFCAB7	chr1	+	63551724	63551834	63545915	63546057	63557113	63557247	23369	19,52	2,7	34,49	0,1	244	134	0.000219645	0.0608766	0.839,0.803	1.0,0.964	-0.161
34930	RTN4	RTN4	chr2	-	54974694	54974764	54973562	54973621	54982514	54982653	34930	311410	5,22	369376	3,4	204	134	0.000222717	0.0614327	0.976,0.924	0.988,0.984	-0.036
47025	LMO7	LMO7	chr13	+	75623270	75623320	75620433	75621868	75713181	75713252	47025	4,3	0,0	2,1	2,1	184	134	0.000226933	0.0622975	1.0,1.0	0.421,0.421	0.579
62780	RALGPS1	RALGPS1	chr9	+	127050042	127050132	127034430	127034514	127052846	127052939	62780	32,46	0,10	26,35	0,0	224	134	0.000229201	0.0623265	1.0,0.733	1.0,1.0	-0.133
9038	CCNK	CCNK	chr14	+	99501355	99501413	99500765	99500871	99502206	99502376	9038	298419	9,19	332368	5,2	192	134	0.000228669	0.0623265	0.959,0.939	0.979,0.992	-0.037
37467	ZNF107	ZNF107	chr7	+	64679176	64679336	64669036	64669178	64691247	64691374	37467	5,10	0,0	16,6	1,4	294	134	0.000230359	0.0623473	1.0,1.0	0.879,0.406	0.357
46417	EIF4G1	EIF4G1	chr3	+	184316071	184316218	184315762	184315856	184317320	184317497	46417	361460	5,3	425282	23,4	281	134	0.000237121	0.0638775	0.972,0.987	0.898,0.971	0.045
19236	FAM49B	FAM49B	chr8	-	129970942	129970995	129904498	129904585	130016369	130016651	19236	17,57	0,0	12,32	0,7	187	134	0.000239399	0.0641911	1.0,1.0	1.0,0.766	0.117
28303	NAPB	NAPB	chr20	-	23397071	23397200	23395138	23395185	23402992	23403072	28303	5,4	1,8	7,9	1,0	263	134	0.000243912	0.0645667	0.718,0.203	0.781,1.0	-0.43
37720	PAM	PAM	chr5	+	103028184	103028238	103019789	103019843	103028886	103031104	37720	48,88	0,1	48,61	6,4	188	134	0.000243226	0.0645667	1.0,0.984	0.851,0.916	0.109
45244	USP10	USP10	chr16	+	84740308	84740369	84699948	84700111	84758715	84758807	45244	0,0	11,8	6,1	15,7	195	134	0.000244159	0.0645667	0.0,0.0	0.216,0.089	-0.152
23700	COPS6	COPS6	chr7	+	100090901	100090949	100090591	100090654	100091037	100091152	23700	10821537	31,17	13861302	15,2	182	134	0.000255673	0.0672364	0.963,0.985	0.986,0.998	-0.018
2397	RAPH1	RAPH1	chr2	-	203477075	203477156	203470238	203470313	203489583	203490089	2397	3,11	3,6	7,5	1,0	215	134	0.000263127	0.0672364	0.384,0.533	0.814,1.0	-0.449
2454	LIAS	LIAS	chr4	+	39467517	39467646	39465284	39465342	39470018	39470164	2454	28162	5,6	53136	0,1	263	134	0.000259653	0.0672364	0.74,0.932	1.0,0.986	-0.157
28297	NAPB	NAPB	chr20	-	23397071	23397188	23395138	23395185	23402992	23403072	28297	13,23	1,8	27,15	1,0	251	134	0.000263674	0.0672364	0.874,0.606	0.935,1.0	-0.228
30994	SPIDR	SPIDR	chr8	+	47728932	47729047	47713488	47713641	47735306	47736001	30994	5,5	6,12	1,0	11,6	249	134	0.000262341	0.0672364	0.31,0.183	0.047,0.0	0.223
32805	LIPT1	LIPT1	chr2	+	99156300	99156426	99154954	99155051	99161956	99163150	32805	10,16	0,1	17,9	6,2	260	134	0.00025659	0.0672364	1.0,0.892	0.594,0.699	0.299
39382	MCTP1	MCTP1	chr5	-	94799012	94799132	94779109	94779163	94868332	94868452	39382	4,7	3,3	8,10	1,0	254	134	0.000263049	0.0672364	0.413,0.552	0.808,1.0	-0.421
47056	DOCK3	DOCK3	chr3	+	51277607	51277754	51275078	51275206	51280105	51280204	47056	3,11	0,1	0,3	2,1	281	134	0.000266283	0.0672364	1.0,0.84	0.0,0.589	0.625
48293	STEAP1B	STEAP1B	chr7	-	22493323	22493836	22492564	22492729	22494771	22494886	48293	61,94	1,0	79,50	5,3	647	134	0.000266281	0.0672364	0.927,1.0	0.766,0.775	0.193
524	CATSPERG	CATSPERG	chr19	+	38362209	38362272	38361647	38361861	38362375	38362574	524	2,1	0,0	0,2	1,2	197	134	0.000267084	0.0672364	1.0,1.0	0.0,0.405	0.797
611	AKAP8L	AKAP8L	chr19	-	15403474	15403555	15401149	15401603	15410519	15410594	611	103201	7,13	125175	1,3	215	134	0.0002646	0.0672364	0.902,0.906	0.987,0.973	-0.076
3501	UBE2J1	UBE2J1	chr6	-	89342323	89342455	89338458	89338543	89352538	89352900	3501	236258	4,10	335209	0,1	266	134	0.000272343	0.0682623	0.967,0.929	1.0,0.991	-0.048
25512	ACLY	ACLY	chr17	-	41869042	41869125	41866916	41867904	41871688	41871832	25512	2,4	2,3	1,0	10,3	217	134	0.000275938	0.0688639	0.382,0.452	0.058,0.0	0.388
46427	EIF4G1	EIF4G1	chr3	+	184316131	184316218	184315762	184315856	184317320	184317497	46427	435713	5,3	557465	23,4	221	134	0.000278859	0.0692929	0.981,0.993	0.936,0.986	0.026
12984	HHAT	HHAT	chr1	+	210348932	210349066	210328905	210329104	210387467	210387581	12984	8,12	0,0	14,9	1,4	268	134	0.000281461	0.0693411	1.0,1.0	0.875,0.529	0.298
51196	VEZT	VEZT	chr12	+	95257149	95257239	95251939	95252071	95262905	95263081	51196	113254	0,3	179225	7,11	224	134	0.000282662	0.0693411	1.0,0.981	0.939,0.924	0.059
9015	ELP5	ELP5	chr17	+	7258825	7258926	7258587	7258683	7259570	7259940	9015	231485	8,3	264332	16,15	235	134	0.000282281	0.0693411	0.943,0.989	0.904,0.927	0.05
11889	SERPINB6	SERPINB6	chr6	-	2968778	2968913	2955523	2955670	2971532	2972165	11889	0,3	2,1	2,2	0,0	269	134	0.000292467	0.0712006	0.0,0.599	1.0,1.0	-0.701
23481	FOCAD	FOCAD	chr9	+	20740235	20740340	20720379	20720534	20758089	20758191	23481	155227	4,11	197174	1,1	239	134	0.000292712	0.0712006	0.956,0.92	0.991,0.99	-0.052
37723	PAM	PAM	chr5	+	103025133	103025334	103019789	103019843	103028886	103031104	37723	39120	0,1	58106	6,4	335	134	0.000303925	0.0733095	1.0,0.98	0.795,0.914	0.135
54878	UXS1	UXS1	chr2	-	106098715	106098773	106093302	106094157	106101057	106101118	54878	38,56	1,9	65,44	0,1	192	134	0.000303458	0.0733095	0.964,0.813	1.0,0.968	-0.096
31458	ILDR2	ILDR2	chr1	-	166936590	166936737	166927066	166927180	166956732	166956852	31458	3,2	1,4	12,3	0,1	281	134	0.000309334	0.073995	0.589,0.193	1.0,0.589	-0.403
37729	PAM	PAM	chr5	+	103028181	103028238	103019789	103019843	103028886	103031104	37729	60117	0,1	58,75	6,4	191	134	0.000308301	0.073995	1.0,0.988	0.871,0.929	0.094
8942	RFC2	RFC2	chr7	-	74246661	74246763	74243145	74243246	74249738	74249780	8942	359724	21,27	509518	13,4	236	134	0.00031753	0.0756416	0.907,0.938	0.957,0.987	-0.049
54524	RGS5	RGS5	chr1	-	163306232	163306329	163168257	163168368	163321621	163321791	54524	6,6	2,2	15,14	0,0	231	134	0.000319481	0.0757932	0.635,0.635	1.0,1.0	-0.365
23695	STX18	STX18	chr4	-	4423517	4423587	4420863	4420944	4434769	4434858	23695	91104	0,0	136,46	6,4	204	134	0.000321429	0.0759428	1.0,1.0	0.937,0.883	0.09
56089	PUM2	PUM2	chr2	-	20294375	20294518	20283342	20283486	20297552	20297678	56089	97129	4,6	123,94	0,0	277	134	0.000324653	0.0763914	0.921,0.912	1.0,1.0	-0.083
59830	CRACR2A	CRACR2A	chr12	-	3732941	3733210	3713236	3713317	3753014	3753200	59830	38,65	3,4	36,58	0,0	403	134	0.000330065	0.0770362	0.808,0.844	1.0,1.0	-0.174
8940	RFC2	RFC2	chr7	-	74249011	74249118	74243145	74243246	74249738	74249780	8940	358544	21,27	452408	13,4	241	134	0.000329333	0.0770362	0.905,0.918	0.951,0.983	-0.055
18621	ALKBH8	ALKBH8	chr11	-	107549752	107549823	107532299	107532406	107551807	107551912	18621	86,69	4,1	92,41	13,7	205	134	0.000334002	0.0773288	0.934,0.978	0.822,0.793	0.148
58901	DPAGT1	DPAGT1	chr11	-	119097854	119098043	119097141	119097297	119098402	119098487	58901	110242	1,0	158199	9,3	323	134	0.000333164	0.0773288	0.979,1.0	0.879,0.965	0.068
12503	CAAP1	CAAP1	chr9	-	26884809	26884885	26840684	26842647	26892412	26892828	12503	1,1	2,1	1,1	0,0	210	134	0.000336272	0.077543	0.242,0.39	1.0,1.0	-0.684
18606	RPP14	RPP14	chr3	+	58310506	58310591	58306244	58306417	58316514	58316591	18606	192250	0,3	249186	6,11	219	134	0.000342999	0.078256	1.0,0.981	0.962,0.912	0.053
28763	THAP9-AS1	THAP9-AS1	chr4	-	82899712	82899737	82895691	82895774	82900076	82900223	28763	0,1	13,38	5,6	24,38	159	134	0.000342541	0.078256	0.0,0.022	0.149,0.117	-0.122
35546	CREM	CREM	chr10	+	35201450	35201486	35195901	35196142	35206894	35207051	35546	4,2	0,0	5,0	1,3	170	134	0.000344794	0.078256	1.0,1.0	0.798,0.0	0.601
6926	ATXN2	ATXN2	chr12	-	111485270	111485331	111470557	111470742	111485712	111485865	6926	81151	5,6	109140	0,0	195	134	0.000344578	0.078256	0.918,0.945	1.0,1.0	-0.069
24841	ATG10	ATG10	chr5	+	82058494	82058602	81987558	81987678	82178489	82178587	24841	23,48	2,5	39,48	0,0	242	134	0.000348633	0.0782561	0.864,0.842	1.0,1.0	-0.147
44085	NQO2	NQO2	chr6	+	3002049	3002286	2999815	3000085	3003668	3003789	44085	11,51	0,1	27,32	1,9	371	134	0.000347912	0.0782561	1.0,0.949	0.907,0.562	0.24
55567	NCKAP5	NCKAP5	chr2	-	132725626	132725759	132671798	132673305	132728815	132728952	55567	1,3	0,0	4,6	2,2	267	134	0.000348867	0.0782561	1.0,1.0	0.501,0.601	0.449
58898	DPAGT1	DPAGT1	chr11	-	119097463	119097551	119097141	119097297	119098402	119098487	58898	123199	1,0	113174	9,3	222	134	0.000351296	0.0784955	0.987,1.0	0.883,0.972	0.066
3283	PHF19	PHF19	chr9	-	120861917	120862005	120861088	120861174	120862587	120862749	3283	32,72	1,7	46,60	0,0	222	134	0.000362319	0.080646	0.951,0.861	1.0,1.0	-0.094
5251	MFAP2	MFAP2	chr1	-	16977108	16977198	16976896	16976923	16978236	16978314	5251	58365	2,5	72227	9,12	224	134	0.000365208	0.0809765	0.945,0.978	0.827,0.919	0.089
34011	CCDC62	CCDC62	chr12	+	122781163	122781330	122777490	122777683	122785718	122785820	34011	2,5	0,0	4,2	2,1	301	134	0.000370125	0.0815844	1.0,1.0	0.471,0.471	0.529
449	SH3RF3	SH3RF3	chr2	+	109347673	109347949	109129540	109130113	109371585	109371681	449	24,83	2,5	28,66	0,0	410	134	0.000370781	0.0815844	0.797,0.844	1.0,1.0	-0.179
12989	HHAT	HHAT	chr1	+	210418153	210418325	210404463	210404679	210464504	210464655	12989	20,32	0,0	14,36	2,4	306	134	0.000374333	0.0818775	1.0,1.0	0.754,0.798	0.224
43644	PTENP1-AS	PTENP1-AS	chr9	+	33680893	33681073	33678089	33678287	33687758	33688010	43644	2,10	2,2	8,5	0,0	314	134	0.000374953	0.0818775	0.299,0.681	1.0,1.0	-0.51
60486	GTPBP8	GTPBP8	chr3	+	112995134	112995265	112993025	112993124	112996891	112996991	60486	248442	2,3	323337	7,14	265	134	0.000376777	0.0819653	0.984,0.987	0.959,0.924	0.044
40508	CLASRP	CLASRP	chr19	+	45068419	45068480	45067336	45067594	45069065	45069124	40508	42,90	11,10	59,66	1,3	195	134	0.000384362	0.0830622	0.724,0.861	0.976,0.938	-0.164
6246	PITPNM2	PITPNM2	chr12	-	122991754	122991898	122990544	122990709	122992498	122992669	6246	7,1	2,7	4,5	1,0	278	134	0.000384701	0.0830622	0.628,0.064	0.658,1.0	-0.483
55024	XPNPEP1	XPNPEP1	chr10	-	109893011	109893075	109891721	109891826	109907690	109907815	55024	179390	9,8	234345	1,1	198	134	0.000393093	0.0845575	0.931,0.971	0.994,0.996	-0.044
21872	PDE10A	PDE10A	chr6	-	165576411	165576539	165543439	165543568	165661946	165662100	21872	3,15	2,9	2,2	12,6	262	134	0.000396602	0.0848353	0.434,0.46	0.079,0.146	0.335
39449	YIPF1	YIPF1	chr1	-	53883112	53883276	53878641	53878722	53888906	53888986	39449	155204	5,3	202150	23,7	298	134	0.000397327	0.0848353	0.933,0.968	0.798,0.906	0.098
15188	WDFY3	WDFY3	chr4	-	84932269	84932363	84896910	84897010	84966208	84966391	15188	21,30	3,4	7,21	0,0	228	134	0.000402987	0.0856624	0.804,0.815	1.0,1.0	-0.191
48861	DUSP19	DUSP19	chr2	+	183087039	183087192	183083507	183083554	183095430	183099994	48861	17,38	4,4	22,32	0,1	287	134	0.000404693	0.0856624	0.665,0.816	1.0,0.937	-0.228
59693	ZFYVE21	ZFYVE21	chr14	+	103728907	103728983	103715743	103715979	103732619	103732762	59693	1,8	3,2	4,14	0,1	210	134	0.000405659	0.0856624	0.175,0.718	1.0,0.899	-0.503
48035	PLSCR4	PLSCR4	chr3	-	146199812	146200039	146196631	146196793	146201034	146201077	48035	1,13	0,0	5,11	1,3	361	134	0.000408643	0.0856649	1.0,1.0	0.65,0.576	0.387
62410	CFAP70	CFAP70	chr10	-	73291225	73291444	73278178	73278337	73291639	73291755	62410	6,16	0,0	5,8	3,1	353	134	0.000408562	0.0856649	1.0,1.0	0.388,0.752	0.43
38698	COMMD4	COMMD4	chr15	+	75339701	75339878	75339036	75339104	75339964	75340277	38698	6551041	11,2	784824	30,7	311	134	0.000414623	0.0866036	0.962,0.996	0.918,0.981	0.029
56928	C9orf156	C9orf156	chr9	-	97916163	97916338	97913400	97913558	97922417	97922570	56928	53,55	19,14	80,40	9,0	309	134	0.000416432	0.0866675	0.547,0.63	0.794,1.0	-0.308
1547	CCNF	CCNF	chr16	+	2439748	2439826	2438069	2438123	2443648	2443800	1547	79131	0,0	96,96	10,0	212	134	0.000429144	0.0874796	1.0,1.0	0.859,1.0	0.071
22475	PRH1-PRR4	PRH1-PRR4	chr12	-	10883060	10883096	10882216	10882698	10973654	10973721	22475	7,2	0,0	4,2	2,2	170	134	0.000426231	0.0874796	1.0,1.0	0.612,0.441	0.474
31491	C17orf53	C17orf53	chr17	+	44145202	44145253	44141905	44142145	44147857	44149027	31491	64,92	5,5	71,69	0,0	185	134	0.000430956	0.0874796	0.903,0.93	1.0,1.0	-0.083
36728	FSD1L	FSD1L	chr9	+	105484380	105484502	105448033	105448235	105506398	105506608	36728	1,9	2,2	15,11	0,0	256	134	0.000425807	0.0874796	0.207,0.702	1.0,1.0	-0.546
5376	ANKS3	ANKS3	chr16	-	4731511	4731579	4729979	4730151	4734155	4734377	5376	4,10	5,24	2,0	26,3	202	134	0.000428369	0.0874796	0.347,0.217	0.049,0.0	0.257
54257	KDM6A	KDM6A	chrX	+	45060608	45060764	45059246	45059466	45061323	45061419	54257	61,61	4,6	48,52	0,1	290	134	0.00042754	0.0874796	0.876,0.824	1.0,0.96	-0.13
56237	YARS	YARS	chr1	-	32810590	32810766	32806481	32806611	32817187	32818032	56237	14472261	19,7	16681600	45,11	310	134	0.000429455	0.0874796	0.971,0.993	0.941,0.984	0.02
59357	CD59	CD59	chr11	-	33731423	33731468	33722378	33722463	33733494	33733610	59357	22,21	0,0	17,19	4,2	179	134	0.000438726	0.0887443	1.0,1.0	0.761,0.877	0.181
34061	ULK3	ULK3	chr15	-	74838151	74838192	74837750	74837798	74838265	74838344	34061	142220	8,9	162196	2,1	175	134	0.000441147	0.0889221	0.931,0.949	0.984,0.993	-0.048
50456	DLG4	DLG4	chr17	-	7191892	7192002	7191266	7191358	7193482	7193584	50456	3,22	2,3	7,22	0,0	244	134	0.000443678	0.0891206	0.452,0.801	1.0,1.0	-0.373
11928	TRAPPC4	TRAPPC4	chr11	+	119020149	119020253	119018530	119018970	119021759	119021886	11928	204342	1,0	240325	13,2	238	134	0.000452467	0.0905703	0.991,1.0	0.912,0.989	0.045
19579	ACHE	ACHE	chr7	-	100892333	100892554	100891168	100891338	100893164	100894252	19579	7,41	3,4	13,39	0,1	355	134	0.000463277	0.0917782	0.468,0.795	1.0,0.936	-0.336
46027	PLEKHJ1	PLEKHJ1	chr19	-	2235761	2235828	2233997	2234061	2236154	2236353	46027	9,12	1,4	20,14	0,0	201	134	0.00046184	0.0917782	0.857,0.667	1.0,1.0	-0.238
52739	ACOT11	ACOT11	chr1	+	54585834	54585904	54584654	54584862	54592545	54592606	52739	4,7	0,0	3,5	2,2	204	134	0.000461455	0.0917782	1.0,1.0	0.496,0.622	0.441
5976	LOC101929140	LOC101929140	chr13	+	41146426	41146507	41132927	41133055	41162262	41162403	5976	16,56	0,2	16,50	4,8	215	134	0.000468611	0.0925169	1.0,0.946	0.714,0.796	0.218
114	WDR62	WDR62	chr19	+	36071555	36071716	36067827	36068010	36073341	36073531	114	146163	8,4	175,94	0,1	295	134	0.000475896	0.0933162	0.892,0.949	1.0,0.977	-0.068
25019	E2F6	E2F6	chr2	-	11455341	11455474	11453581	11453798	11457178	11457233	25019	24,35	93125	63,40	105,76	267	134	0.000474937	0.0933162	0.115,0.123	0.231,0.209	-0.101
51284	CTBS	CTBS	chr1	-	84570581	84570720	84565840	84566012	84574238	84574480	51284	29140	2,8	45124	1,0	273	134	0.000478772	0.0935617	0.877,0.896	0.957,1.0	-0.092
34934	RTN4	RTN4	chr2	-	54973820	54973867	54973562	54973621	54982514	54982653	34934	173474	5,22	246373	3,4	181	134	0.000497768	0.0969453	0.962,0.941	0.984,0.986	-0.033
21195	RAB23	RAB23	chr6	-	57210225	57210445	57196449	57196606	57221725	57222314	21195	76135	2,0	85109	6,6	354	134	0.000499875	0.0970279	0.935,1.0	0.843,0.873	0.11
26390	CHD1L	CHD1L	chr1	+	147259836	147259918	147242640	147242830	147265931	147266087	26390	6,2	20,6	0,0	11,3	216	134	0.00050203	0.0971192	0.157,0.171	0.0,0.0	0.164
618	AKAP8L	AKAP8L	chr19	-	15403474	15403715	15401149	15401603	15410519	15410594	618	315721	7,13	413540	1,3	375	134	0.000507805	0.0979079	0.941,0.952	0.993,0.985	-0.043
16485	CHRD	CHRD	chr3	+	184381715	184381815	184381495	184381624	184381932	184382020	16485	3,42	0,0	7,21	1,4	234	134	0.000518285	0.0993885	1.0,1.0	0.8,0.75	0.225
60593	LRRC23	LRRC23	chr12	+	6912729	6913027	6906408	6906662	6913890	6914242	60593	16,91	3,3	21,76	0,0	432	134	0.000518933	0.0993885	0.623,0.904	1.0,1.0	-0.236
8931	PANK4	PANK4	chr1	-	2518163	2518264	2514353	2514466	2519142	2519324	8931	0,3	2,1	3,1	0,0	235	134	0.000521794	0.0996056	0.0,0.631	1.0,1.0	-0.684
62032	SLC39A9	SLC39A9	chr14	+	69441831	69441972	69424093	69424202	69442068	69442266	62032	8,7	128134	27,15	161,97	275	134	0.000525679	0.100016	0.03,0.025	0.076,0.07	-0.046
7539	NDUFAF7	NDUFAF7	chr2	+	37236095	37236176	37232105	37232266	37237756	37237867	7539	85199	0,2	119145	4,9	215	134	0.000528367	0.100197	1.0,0.984	0.949,0.909	0.063
59429	POLB	POLB	chr8	+	42369270	42369335	42338454	42338685	42371562	42371813	59429	1,1	0,7	1,2	0,0	199	134	0.000536688	0.101441	1.0,0.088	1.0,1.0	-0.456
48669	INPP5B	INPP5B	chr1	-	37931912	37932053	37891357	37891454	37940687	37940798	48669	45,56	0,8	52,26	0,0	275	134	0.000545435	0.102758	1.0,0.773	1.0,1.0	-0.113
16948	C14orf93	C14orf93	chr14	-	23000958	23001037	22998426	22999156	23010100	23010201	16948	0,1	1,1	4,3	0,1	213	134	0.000557346	0.104032	0.0,0.386	1.0,0.654	-0.634
21801	NUDT7	NUDT7	chr16	+	77736649	77736743	77735827	77735986	77741581	77742260	21801	2,35	9,26	18,35	1,9	228	134	0.000554315	0.104032	0.116,0.442	0.914,0.696	-0.526
46773	ARMC6	ARMC6	chr19	+	19042710	19042877	19033577	19033930	19051621	19052195	46773	195189	0,1	278121	1,11	301	134	0.000559417	0.104032	1.0,0.988	0.992,0.83	0.083
53065	MKL1	MKL1	chr22	-	40463220	40463286	40435498	40435554	40552105	40552367	53065	105208	3,10	133161	0,1	200	134	0.000559365	0.104032	0.959,0.933	1.0,0.991	-0.05
7182	FAM171A1	FAM171A1	chr10	-	15248638	15248815	15220943	15221060	15254720	15254879	7182	245322	1,1	271202	9,4	311	134	0.000563544	0.104462	0.991,0.993	0.928,0.956	0.05
16507	RHBDL3	RHBDL3	chr17	+	32284658	32284817	32266175	32266300	32288791	32289016	16507	5,23	2,8	18,21	0,2	293	134	0.000568413	0.104957	0.533,0.568	1.0,0.828	-0.363
24097	TSPAN4	TSPAN4	chr11	+	847200	847300	842823	842915	850287	850367	24097	18,74	4,5	24,62	0,1	234	134	0.000573497	0.104957	0.72,0.894	1.0,0.973	-0.179
24500	SDCCAG8	SDCCAG8	chr1	+	243489013	243489140	243426426	243426558	243499755	243500091	24500	60134	9,13	104109	2,4	261	134	0.000571591	0.104957	0.774,0.841	0.964,0.933	-0.141
7817	MAFTRR	MAFTRR	chr16	-	79757650	79757715	79751213	79751276	79769152	79769222	7817	7,6	1,2	1,2	5,3	199	134	0.000573061	0.104957	0.825,0.669	0.119,0.31	0.532
10889	MIR17HG	MIR17HG	chr13	+	91350155	91350226	91349697	91349770	91353932	91354575	10889	16,10	0,0	15,4	1,4	205	134	0.000579808	0.105776	1.0,1.0	0.907,0.395	0.349
34215	ZNF420	ZNF420	chr19	+	37080344	37080388	37078479	37078570	37089038	37089127	34215	51,44	3,9	65,40	2,0	178	134	0.000585283	0.106438	0.928,0.786	0.961,1.0	-0.123
35382	OGG1	OGG1	chr3	+	9759186	9759286	9756766	9756816	9765808	9766669	35382	4,7	17,21	1,0	13,14	234	134	0.000589828	0.106613	0.119,0.16	0.042,0.0	0.119
43642	ZNF789	ZNF789	chr7	+	99476402	99476480	99472891	99473056	99479660	99479787	43642	27,81	0,1	39,67	5,4	212	134	0.000591791	0.106613	1.0,0.981	0.831,0.914	0.118
53175	PARL	PARL	chr3	-	183866624	183866765	183844230	183844326	183884721	183884905	53175	7,20	4,5	5,12	0,1	275	134	0.000591535	0.106613	0.46,0.661	1.0,0.854	-0.367
59409	POLB	POLB	chr8	+	42361294	42361365	42338454	42338685	42371562	42371813	59409	4,9	0,7	2,8	0,0	205	134	0.000601399	0.108006	1.0,0.457	1.0,1.0	-0.271
13179	TRIM35	TRIM35	chr8	-	27298463	27298559	27294079	27294310	27310800	27311319	13179	42,60	3,7	38,39	1,0	230	134	0.00060775	0.108748	0.891,0.833	0.957,1.0	-0.116
58399	FAM86DP	FAM86DP	chr3	-	75427426	75427692	75426449	75426599	75430831	75430914	58399	6,15	41,35	3,0	30,24	400	134	0.000609299	0.108748	0.047,0.126	0.032,0.0	0.07
48820	NR1H3	NR1H3	chr11	+	47261240	47261449	47259790	47259979	47261918	47262018	48820	26,33	0,6	47,27	0,0	343	134	0.00061472	0.10904	1.0,0.682	1.0,1.0	-0.159
61745	MIPOL1	MIPOL1	chr14	+	37227725	37227838	37219552	37219691	37247102	37247240	61745	6,5	0,1	3,7	5,2	247	134	0.000613118	0.10904	1.0,0.731	0.246,0.655	0.415
18674	CDKL3	CDKL3	chr5	-	134312291	134312380	134308137	134308466	134319357	134319497	18674	0,4	2,2	2,4	0,1	223	134	0.00062569	0.109971	0.0,0.546	1.0,0.706	-0.58
30777	LRRC27	LRRC27	chr10	+	132342212	132342271	132337564	132337695	132344497	132344650	30777	14,6	0,0	14,13	0,7	193	134	0.000624358	0.109971	1.0,1.0	1.0,0.563	0.219
53313	LHPP	LHPP	chr10	+	124488421	124488575	124461771	124461987	124496960	124497024	53313	40138	2,9	45,83	1,0	288	134	0.000624118	0.109971	0.903,0.877	0.954,1.0	-0.087
33693	UBE2V1	UBE2V1	chr20	-	50115484	50115621	50096671	50096820	50115829	50115959	33693	29,61	0,0	39,63	1,6	271	134	0.000628223	0.11008	1.0,1.0	0.951,0.838	0.106
26490	NDRG3	NDRG3	chr20	-	36660336	36660384	36656496	36656532	36665045	36665097	26490	215445	0,0	229361	6,10	182	134	0.000630164	0.110086	1.0,1.0	0.966,0.964	0.035
12004	QSOX2	QSOX2	chr9	-	136223762	136223853	136219029	136219164	136224006	136224112	12004	48,95	1,0	52,72	6,3	225	134	0.000657583	0.114529	0.966,1.0	0.838,0.935	0.096
5426	KIF13A	KIF13A	chr6	-	17789871	17789910	17787775	17787875	17794571	17794704	5426	1,3	0,1	3,2	5,5	173	134	0.000661836	0.114922	1.0,0.699	0.317,0.237	0.572
14385	RAB4B	RAB4B	chr19	+	40783920	40784075	40778218	40778391	40786664	40786760	14385	16125	1,14	31127	2,1	289	134	0.00067471	0.115167	0.881,0.805	0.878,0.983	-0.088
17244	CENPE	CENPE	chr4	-	103153046	103153250	103151218	103151377	103158299	103158458	17244	131174	0,1	159119	8,2	338	134	0.000672082	0.115167	1.0,0.986	0.887,0.959	0.07
3026	CYP20A1	CYP20A1	chr2	+	203246754	203246921	203245845	203245895	203251966	203252109	3026	74,70	1,1	100,79	8,6	301	134	0.000671395	0.115167	0.971,0.969	0.848,0.854	0.119
32087	ZNF195	ZNF195	chr11	-	3361742	3361889	3360719	3360788	3370974	3371070	32087	14,30	0,0	20,23	0,6	281	134	0.00067723	0.115167	1.0,1.0	1.0,0.646	0.177
41199	TMEM135	TMEM135	chr11	+	87071522	87071615	87067693	87067821	87091361	87091395	41199	59145	0,1	129,87	5,6	227	134	0.000673974	0.115167	1.0,0.988	0.938,0.895	0.078
48184	LINC00630	LINC00630	chrX	+	102826968	102827144	102769166	102769341	102839800	102839863	48184	30,44	0,1	11,37	3,3	310	134	0.000676485	0.115167	1.0,0.95	0.613,0.842	0.247
9584	ASGR1	ASGR1	chr17	-	7176829	7176901	7174373	7174460	7176980	7177076	9584	13,40	0,0	7,48	4,2	206	134	0.000676154	0.115167	1.0,1.0	0.532,0.94	0.264
56243	YARS	YARS	chr1	-	32810910	32811057	32806481	32806611	32817187	32818032	56243	20462017	19,7	24391258	45,11	281	134	0.000683217	0.115504	0.981,0.993	0.963,0.982	0.015
58446	REEP4	REEP4	chr8	-	22138925	22139061	22138638	22138793	22139415	22139529	58446	272525	6,1	255343	23,0	270	134	0.00068262	0.115504	0.957,0.996	0.846,1.0	0.053
1896	NPC1L1	NPC1L1	chr7	-	44533738	44533853	44533430	44533558	44534446	44534629	1896	0,3	1,2	2,6	0,0	249	134	0.000699404	0.117043	0.0,0.447	1.0,1.0	-0.776
38379	DOPEY1	DOPEY1	chr6	+	83157181	83157318	83154179	83154241	83158566	83158622	38379	20,51	4,2	21,37	0,0	271	134	0.000700441	0.117043	0.712,0.927	1.0,1.0	-0.18
615	AKAP8L	AKAP8L	chr19	-	15404009	15404042	15401149	15401603	15410519	15410594	615	99215	7,13	134139	1,3	167	134	0.000700043	0.117043	0.919,0.93	0.991,0.974	-0.058
6530	CARD8	CARD8	chr19	-	48249750	48249847	48240961	48241063	48255791	48255946	6530	25,52	0,1	34,42	5,3	231	134	0.000695602	0.117043	1.0,0.968	0.798,0.89	0.14
21556	FAHD2A	FAHD2A	chr2	+	95410526	95410586	95402699	95402872	95412433	95412542	21556	6,2	4,7	4,1	1,0	194	134	0.000711366	0.118183	0.509,0.165	0.734,1.0	-0.53
53429	FOXP2	FOXP2	chr7	+	114570806	114570881	114538325	114538383	114628539	114628677	53429	1,11	1,1	0,3	8,3	209	134	0.0007102	0.118183	0.391,0.876	0.0,0.391	0.438
51038	CSNK2A2	CSNK2A2	chr16	-	58174450	58174510	58167684	58167795	58196732	58196844	51038	0,2	4,1	1,2	0,1	194	134	0.000713773	0.118242	0.0,0.58	1.0,0.58	-0.5
13970	SDCBP2-AS1	SDCBP2-AS1	chr20	+	1374483	1374698	1373077	1373178	1376797	1378735	13970	6,12	1,0	7,4	4,1	349	134	0.000720715	0.118276	0.697,1.0	0.402,0.606	0.345
28648	ARPC4-TTLL3	ARPC4-TTLL3	chr3	+	9817644	9817759	9813247	9813345	9820545	9820741	28648	1,6	0,1	0,7	3,2	249	134	0.000726428	0.118276	1.0,0.764	0.0,0.653	0.555
31354	MYLK	MYLK	chr3	-	123876558	123876617	123831547	123831670	123884205	123884302	31354	3,3	1,6	1,6	0,1	193	134	0.000722572	0.118276	0.676,0.258	1.0,0.806	-0.436
42929	ADAP1	ADAP1	chr7	-	900101	900164	899418	899490	904125	904272	42929	35,57	0,8	41,34	0,0	197	134	0.000721391	0.118276	1.0,0.829	1.0,1.0	-0.086
43639	ASAH2B	ASAH2B	chr10	+	50745201	50745274	50742914	50743010	50749342	50749402	43639	17,19	5,3	19,9	1,0	207	134	0.000728339	0.118276	0.688,0.804	0.925,1.0	-0.217
49222	SAP30BP	SAP30BP	chr17	+	75703310	75703371	75702479	75702571	75704755	75704814	49222	87165	4,8	109127	0,1	195	134	0.000717074	0.118276	0.937,0.934	1.0,0.989	-0.059
54253	KDM6A	KDM6A	chrX	+	45060021	45060156	45059246	45059466	45061323	45061419	54253	58,85	4,6	72,43	0,1	269	134	0.000725813	0.118276	0.878,0.876	1.0,0.955	-0.101
17049	LINC01057	LINC01057	chr1	-	94705438	94705557	94679424	94679607	94819955	94820281	17049	3,5	2,3	1,0	2,2	253	134	0.000730881	0.118355	0.443,0.469	0.209,0.0	0.351
2539	CDS2	CDS2	chr20	+	5175182	5175279	5126760	5127149	5182386	5182445	2539	1,2	0,1	0,1	4,0	231	134	0.000735492	0.118769	1.0,0.537	0.0,1.0	0.268
12846	ANKS1A	ANKS1A	chr6	+	34967238	34967319	34889260	34889599	34970009	34970166	12846	42,62	6,8	55,68	2,1	215	134	0.000745964	0.120123	0.814,0.828	0.945,0.977	-0.14
49218	SAP30BP	SAP30BP	chr17	+	75703807	75703859	75702479	75702571	75704755	75704814	49218	73172	4,8	105125	0,1	186	134	0.000753617	0.121018	0.929,0.939	1.0,0.989	-0.06
51477	CDK7	CDK7	chr5	+	69254601	69254669	69252417	69252451	69258042	69258153	51477	89,49	19,17	140,68	15,4	202	134	0.000757679	0.121332	0.757,0.657	0.861,0.919	-0.183
57615	STRBP	STRBP	chr9	-	123139528	123139687	123136380	123136515	123146854	123147054	57615	375752	6,10	440544	14,24	293	134	0.000762159	0.121711	0.966,0.972	0.935,0.912	0.045
40722	SPATA20	SPATA20	chr17	+	50547664	50547767	50547088	50547285	50548282	50548453	40722	10,46	3,11	26,43	1,2	237	134	0.00076531	0.121877	0.653,0.703	0.936,0.924	-0.252
5529	VPS16	VPS16	chr20	+	2862053	2862130	2861224	2861280	2862806	2862934	5529	7,11	0,6	2,9	0,0	211	134	0.000771213	0.122478	1.0,0.538	1.0,1.0	-0.231
60533	SUPT7L	SUPT7L	chr2	-	27660983	27661601	27657344	27657669	27662178	27662281	60533	407573	1,0	452455	8,3	752	134	0.000775647	0.122844	0.986,1.0	0.91,0.964	0.056
22347	LPAR1	LPAR1	chr9	-	110973480	110973558	110972072	110972220	111037840	111038085	22347	11,20	0,0	13,12	2,3	212	134	0.000778883	0.123004	1.0,1.0	0.804,0.717	0.24
27987	ARIH2	ARIH2	chr3	+	48961611	48961679	48922747	48922811	48967124	48967275	27987	8,2	0,0	7,2	6,0	202	134	0.000783333	0.123004	1.0,1.0	0.436,1.0	0.282
48459	MMP25-AS1	MMP25-AS1	chr16	-	3058539	3058702	3055735	3055945	3058995	3059370	48459	13,24	2,3	15,27	0,0	297	134	0.000782014	0.123004	0.746,0.783	1.0,1.0	-0.236
49903	ADAP2	ADAP2	chr17	+	30926826	30926918	30922939	30923070	30931888	30931968	49903	60,76	1,4	49,63	9,9	226	134	0.000785193	0.123004	0.973,0.918	0.763,0.806	0.161
62158	KIAA0895	KIAA0895	chr7	-	36356901	36357590	36335045	36335178	36367110	36367269	62158	173386	13,17	255244	3,5	823	134	0.000789869	0.123402	0.684,0.787	0.933,0.888	-0.175
9350	SFSWAP	SFSWAP	chr12	+	131785072	131785228	131778064	131778330	131786462	131786588	9350	0,6	108287	8,17	130245	290	134	0.000819125	0.127626	0.0,0.01	0.028,0.031	-0.024
47577	SLC24A1	SLC24A1	chr15	+	65644426	65644513	65639594	65639703	65650381	65650942	47577	13,6	0,0	9,20	3,2	221	134	0.000822233	0.127765	1.0,1.0	0.645,0.858	0.248
36311	CARKD	CARKD	chr13	+	110622215	110622366	110615583	110615774	110627438	110627547	36311	15,29	8,0	23,12	0,0	285	134	0.000829193	0.128156	0.469,1.0	1.0,1.0	-0.266
8569	POLQ	POLQ	chr3	-	121460049	121460234	121449314	121449426	121467518	121467640	8569	58120	4,4	76,74	20,8	319	134	0.000829178	0.128156	0.859,0.926	0.615,0.795	0.188
12251	TROAP	TROAP	chr12	+	49330144	49330943	49329394	49329454	49331213	49331407	12251	306759	2,0	316546	8,3	933	134	0.000833137	0.128319	0.956,1.0	0.85,0.963	0.072
4738	PAQR3	PAQR3	chr4	-	78935120	78935283	78930169	78930325	78939039	78939428	4738	321384	7,12	453321	2,3	297	134	0.0008347	0.128319	0.954,0.935	0.99,0.98	-0.04
12791	DDX50	DDX50	chr10	+	68934798	68934918	68919831	68919981	68936935	68937095	12791	1,10	1,3	6,8	0,0	254	134	0.000840939	0.128592	0.345,0.637	1.0,1.0	-0.509
16354	LINC00491	LINC00491	chr5	-	102611892	102611955	102608491	102609766	102617857	102617928	16354	2,0	2,1	2,1	1,0	197	134	0.00084043	0.128592	0.405,0.0	0.576,1.0	-0.586
14478	HACE1	HACE1	chr6	-	104811310	104811393	104796928	104797025	104833041	104833173	14478	19,61	8,11	58,57	1,5	217	134	0.000855619	0.130481	0.595,0.774	0.973,0.876	-0.24
27626	TMC7	TMC7	chr16	+	19056541	19056697	19051685	19051816	19059415	19059494	27626	21,53	3,3	36,33	0,0	290	134	0.000857819	0.130481	0.764,0.891	1.0,1.0	-0.172
50367	CHTF8	CHTF8	chr16	-	69121435	69121493	69121052	69121170	69132483	69132590	50367	326382	6,18	330319	3,3	192	134	0.000860922	0.130609	0.974,0.937	0.987,0.987	-0.031
15938	ENPP5	ENPP5	chr6	-	46170052	46170114	46167433	46168297	46170807	46171010	15938	1,0	6,14	6,1	9,5	196	134	0.00087424	0.132281	0.102,0.0	0.313,0.12	-0.166
9176	TDH	TDH	chr8	+	11361385	11361535	11359213	11359284	11361634	11361807	9176	1,3	0,0	2,12	2,2	284	134	0.000877457	0.13242	1.0,1.0	0.321,0.739	0.47
46064	ADGRA2	ADGRA2	chr8	+	37833009	37833208	37831422	37831587	37833687	37833837	46064	28117	2,7	39,87	0,1	333	134	0.000883713	0.133016	0.849,0.871	1.0,0.972	-0.126
3673	CDCA3	CDCA3	chr12	-	6850832	6851009	6850466	6850596	6851221	6852066	3673	442737	5,1	676526	21,2	311	134	0.000887179	0.13319	0.974,0.997	0.933,0.991	0.024
28808	ZSCAN31	ZSCAN31	chr6	-	28329302	28329714	28327382	28327533	28336081	28336375	28808	13,25	0,5	11,32	0,0	546	134	0.000895468	0.134085	1.0,0.551	1.0,1.0	-0.224
36312	CARKD	CARKD	chr13	+	110622215	110622366	110615583	110615774	110634544	110634595	36312	16,31	0,1	25,13	1,6	285	134	0.000900512	0.134462	1.0,0.936	0.922,0.505	0.254
8498	C3orf67	C3orf67	chr3	-	58753768	58753863	58742009	58742572	58806394	58806456	8498	18,33	0,0	18,34	0,6	229	134	0.000902651	0.134462	1.0,1.0	1.0,0.768	0.116
13022	TSNAXIP1	TSNAXIP1	chr16	+	67827472	67827579	67827248	67827375	67827752	67828068	13022	7,7	2,2	9,1	0,0	241	134	0.000906742	0.134724	0.661,0.661	1.0,1.0	-0.339
24818	GLRX3	GLRX3	chr10	+	130179341	130179420	130174996	130175089	130180112	130180382	24818	6231214	14,30	825918	41,42	213	134	0.000916474	0.135229	0.966,0.962	0.927,0.932	0.034
36556	PDE9A	PDE9A	chr21	+	42732069	42732124	42653751	42653883	42733355	42733426	36556	18,76	1,7	26,39	0,0	189	134	0.000915263	0.135229	0.927,0.885	1.0,1.0	-0.094
6942	GLI1	GLI1	chr12	+	57463998	57464091	57460150	57460201	57464672	57464868	6942	2,6	0,6	2,5	0,0	227	134	0.000917184	0.135229	1.0,0.371	1.0,1.0	-0.315
58345	CCDC157	CCDC157	chr22	+	30375478	30375663	30373922	30374091	30376258	30376347	58345	10,16	6,2	10,10	1,0	319	134	0.000924006	0.135888	0.412,0.771	0.808,1.0	-0.313
28809	ZSCAN31	ZSCAN31	chr6	-	28329302	28329778	28327382	28327533	28336081	28336375	28809	17,29	0,5	15,33	0,0	610	134	0.000934217	0.136692	1.0,0.56	1.0,1.0	-0.22
46760	NOP56	NOP56	chr20	+	2656400	2656549	2655933	2656214	2656773	2656895	46760	16402359	12,17	21281647	46,15	283	134	0.000933227	0.136692	0.985,0.985	0.956,0.981	0.017
2426	PCNXL3	PCNXL3	chr11	+	65619536	65619660	65617939	65619067	65620338	65620429	2426	43,54	1,0	55,33	9,0	258	134	0.00093957	0.136781	0.957,1.0	0.76,1.0	0.098
59435	POLB	POLB	chr8	+	42344952	42345019	42338454	42338685	42371562	42371813	59435	32,50	0,7	46,33	0,0	201	134	0.000937715	0.136781	1.0,0.826	1.0,1.0	-0.087
44932	SOX9-AS1	SOX9-AS1	chr17	-	72074548	72076733	72071041	72071231	72081920	72082041	44932	8,21	0,1	3,16	3,2	2319	134	0.00094532	0.137271	1.0,0.548	0.055,0.316	0.589
56111	GTF2IRD1	GTF2IRD1	chr7	+	74515440	74515596	74512829	74512971	74518138	74518322	56111	118269	0,0	128221	7,3	290	134	0.000952091	0.137907	1.0,1.0	0.894,0.971	0.068
41249	PI4KAP1	PI4KAP1	chr22	-	18536649	18537412	18535858	18535948	18538432	18538558	41249	76152	0,6	87134	0,0	897	134	0.000959405	0.138618	1.0,0.791	1.0,1.0	-0.105
17896	RABEP2	RABEP2	chr16	-	28924402	28924615	28919785	28919943	28925102	28925211	17896	120115	0,0	138,88	8,0	347	134	0.000997444	0.143396	1.0,1.0	0.869,1.0	0.066
21810	NEK7	NEK7	chr1	+	198253039	198253180	198232552	198232637	198262574	198262637	21810	141246	3,9	184158	1,0	275	134	0.000997284	0.143396	0.958,0.93	0.989,1.0	-0.05
30942	VPS8	VPS8	chr3	+	184886109	184886156	184870715	184870805	184913518	184913561	30942	6,12	0,0	19,16	6,0	181	134	0.00100195	0.14357	1.0,1.0	0.701,1.0	0.149
38765	SEMA4C	SEMA4C	chr2	-	96866282	96866431	96865866	96865929	96869875	96869998	38765	41128	0,0	52120	4,4	283	134	0.00100364	0.14357	1.0,1.0	0.86,0.934	0.103
50061	GNG2	GNG2	chr14	+	51877620	51877657	51860303	51860790	51950649	51950765	50061	1,14	2,10	2,4	0,1	171	134	0.00101132	0.143954	0.282,0.523	1.0,0.758	-0.477
56269	AHRR	AHRR	chr5	+	376609	376716	353729	353911	413343	413433	56269	8,19	1,6	13,12	0,1	241	134	0.00100998	0.143954	0.816,0.638	1.0,0.87	-0.208
20487	C22orf23	C22orf23	chr22	-	37947280	37947463	37945041	37945173	37951459	37951522	20487	31,49	3,3	28,54	0,0	317	134	0.00101635	0.144314	0.814,0.873	1.0,1.0	-0.157
60128	ATXN7	ATXN7	chr3	+	63913156	63913225	63912587	63912923	63952378	63952483	60128	36,33	1,7	39,36	1,0	203	134	0.00103016	0.145557	0.96,0.757	0.963,1.0	-0.123
8346	SGMS1	SGMS1	chr10	-	50327204	50327322	50311261	50311415	50343491	50344345	8346	59,89	5,3	63,68	0,0	252	134	0.00102942	0.145557	0.863,0.94	1.0,1.0	-0.099
12893	2020-03-06	2020-03-06	chr5	+	10381799	10381943	10378758	10378832	10386993	10387066	12893	343380	4,8	365332	16,17	278	134	0.00104448	0.146451	0.976,0.958	0.917,0.904	0.056
46187	FLOT1	FLOT1	chr6	-	30741613	30741704	30740678	30740798	30742526	30742676	46187	2,11	0,1	1,6	2,2	225	134	0.00104661	0.146451	1.0,0.868	0.229,0.641	0.499
48755	ABCD4	ABCD4	chr14	-	74296332	74296449	74295147	74295198	74299547	74299675	48755	4,4	0,0	11,4	3,1	251	134	0.00104664	0.146451	1.0,1.0	0.662,0.681	0.329
8576	PEX13	PEX13	chr2	+	61031418	61032113	61017676	61017851	61045725	61045851	8576	340425	0,9	479355	0,0	829	134	0.00104349	0.146451	1.0,0.884	1.0,1.0	-0.058
62152	KIAA0895	KIAA0895	chr7	-	36336153	36336297	36335045	36335178	36367110	36367269	62152	31,52	13,17	39,39	3,5	278	134	0.00105078	0.146674	0.535,0.596	0.862,0.79	-0.261
15600	POLL	POLL	chr10	-	101584877	101584919	101583507	101583681	101587245	101587406	15600	1,3	2,3	2,3	1,0	176	134	0.00106612	0.147387	0.276,0.432	0.604,1.0	-0.448
20523	SLC25A29	SLC25A29	chr14	-	100298841	100298885	100293293	100293377	100306198	100306547	20523	23,96	2,17	53,61	3,1	178	134	0.00106384	0.147387	0.896,0.81	0.93,0.979	-0.102
25825	GMPPB	GMPPB	chr3	-	49722971	49723114	49722595	49722754	49723253	49723302	25825	340407	13,3	359299	2,0	277	134	0.00106	0.147387	0.927,0.985	0.989,1.0	-0.038
56844	TPRA1	TPRA1	chr3	-	127575748	127575809	127575184	127575265	127576616	127576696	56844	2,1	0,0	6,4	2,2	195	134	0.0010628	0.147387	1.0,1.0	0.673,0.579	0.374
9158	MIB2	MIB2	chr1	+	1626649	1626754	1625545	1625653	1626836	1626999	9158	34,68	0,0	58,47	7,0	239	134	0.00107604	0.148404	1.0,1.0	0.823,1.0	0.089
12139	POMC	POMC	chr2	-	25165635	25165685	25164640	25164792	25168497	25168690	12139	0,0	4,12	2,2	2,3	184	134	0.00108565	0.148651	0.0,0.0	0.421,0.327	-0.374
1805	TMEM245	TMEM245	chr9	-	109080838	109080943	109073355	109073438	109087172	109087342	1805	156273	0,4	214212	17,1	239	134	0.00109034	0.148651	1.0,0.975	0.876,0.992	0.054
48742	ASCC1	ASCC1	chr10	-	72128081	72128167	72096031	72097450	72133056	72133181	48742	200411	2,5	266306	13,10	220	134	0.00109073	0.148651	0.984,0.98	0.926,0.949	0.044
50111	LCORL	LCORL	chr4	-	17961902	17962032	17843215	17845901	18021597	18021860	50111	1,7	0,5	3,5	0,0	264	134	0.00108392	0.148651	1.0,0.415	1.0,1.0	-0.292
7139	ANAPC15	ANAPC15	chr11	-	72111411	72111496	72111156	72111286	72112649	72112776	7139	312279	34,23	428192	14,12	219	134	0.00108351	0.148651	0.849,0.881	0.949,0.907	-0.063
18174	FES	FES	chr15	+	90893653	90893811	90893290	90893414	90893935	90894058	18174	3,3	0,0	12,14	6,0	292	134	0.00109921	0.148965	1.0,1.0	0.479,1.0	0.26
27810	LOC155060	LOC155060	chr7	+	149289937	149290038	149287564	149287776	149292210	149292308	27810	0,4	2,1	5,5	1,0	235	134	0.00110154	0.148965	0.0,0.695	0.74,1.0	-0.522
28431	PDCD5	PDCD5	chr19	+	32585815	32585907	32582194	32582232	32587252	32587452	28431	0,2	1,4	1,2	1,0	226	134	0.00110336	0.148965	0.0,0.229	0.372,1.0	-0.571
41739	HSD17B6	HSD17B6	chr12	+	56773833	56774165	56763217	56763414	56784852	56785016	41739	40103	0,1	52,67	3,4	466	134	0.00109633	0.148965	1.0,0.967	0.833,0.828	0.153
21413	MAP2	MAP2	chr2	+	209723594	209723687	209709913	209710254	209725708	209725790	21413	3,6	2,3	5,5	0,1	227	134	0.00112115	0.151012	0.47,0.541	1.0,0.747	-0.368
25032	GPD1L	GPD1L	chr3	+	32128075	32128253	32106510	32106758	32138586	32138727	25032	323520	0,5	366442	3,16	312	134	0.00113252	0.152189	1.0,0.978	0.981,0.922	0.037
10579	MFSD8	MFSD8	chr4	-	127939852	127939997	127932984	127933093	127943751	127943992	10579	2,5	1,3	5,4	0,1	279	134	0.00114113	0.152305	0.49,0.445	1.0,0.658	-0.361
31112	ADAM17	ADAM17	chr2	-	9535833	9535922	9527785	9527954	9555508	9555788	31112	42,89	1,0	66,69	4,5	223	134	0.00114396	0.152305	0.962,1.0	0.908,0.892	0.081
33526	BCAT1	BCAT1	chr12	-	24901813	24901885	24894274	24894475	24948926	24949459	33526	108150	2,1	135104	8,6	206	134	0.00114253	0.152305	0.972,0.99	0.917,0.919	0.063
62417	NEDD4L	NEDD4L	chr18	+	58341037	58341169	58333817	58333892	58349536	58349614	62417	22,53	0,0	13,31	1,4	266	134	0.00113888	0.152305	1.0,1.0	0.868,0.796	0.168
51790	ATXN3	ATXN3	chr14	-	92096673	92096838	92096092	92096137	92106528	92106621	51790	82226	0,2	96178	9,2	299	134	0.00114791	0.15248	1.0,0.981	0.827,0.976	0.089
22036	BRE	BRE	chr2	+	28241322	28241393	28129270	28129380	28298337	28298491	22036	3,7	0,1	1,1	1,1	205	134	0.0011539	0.152571	1.0,0.821	0.395,0.395	0.515
4735	CTDSPL	CTDSPL	chr3	+	37947056	37947211	37862177	37862278	37964570	37964672	4735	61,86	9,11	90,82	5,1	289	134	0.0011534	0.152571	0.759,0.784	0.893,0.974	-0.162
14767	DUXAP8	DUXAP8	chr22	+	15790660	15790798	15784953	15785057	15815475	15815566	14767	8,6	1,3	6,10	0,0	272	134	0.00117879	0.154095	0.798,0.496	1.0,1.0	-0.353
20418	ERICH2	ERICH2	chr2	+	170784645	170784833	170782240	170782389	170792862	170792920	20418	15,54	0,1	14,43	4,2	322	134	0.00117864	0.154095	1.0,0.957	0.593,0.899	0.232
30402	PCYT2	PCYT2	chr17	-	81907203	81907257	81906759	81906898	81907553	81907598	30402	3,0	149,86	11,5	187,47	188	134	0.00117038	0.154095	0.014,0.0	0.04,0.07	-0.048
40391	MTMR2	MTMR2	chr11	-	95882373	95882496	95865600	95865676	95887611	95887684	40391	16,27	15,18	13,10	25,29	257	134	0.00117678	0.154095	0.357,0.439	0.213,0.152	0.216
44763	KIF13B	KIF13B	chr8	-	29075280	29075343	29071619	29072316	29099132	29099241	44763	6,3	1,3	6,6	0,0	197	134	0.00117567	0.154095	0.803,0.405	1.0,1.0	-0.396
34373	ELP2	ELP2	chr18	+	36167100	36167222	36160931	36161004	36171046	36171160	34373	20,17	2,3	32,17	0,0	256	134	0.00118257	0.15424	0.84,0.748	1.0,1.0	-0.206
61517	LINC00959	LINC00959	chr10	-	130101093	130101211	130079736	130079901	130104082	130104230	61517	4,4	1,0	5,2	2,3	252	134	0.00118851	0.154665	0.68,1.0	0.571,0.262	0.424
2802	CENPK	CENPK	chr5	-	65552492	65552549	65542801	65542848	65561496	65561564	2802	3,13	1,1	6,1	4,4	191	134	0.00119462	0.154861	0.678,0.901	0.513,0.149	0.459
38691	COMMD4	COMMD4	chr15	+	75339263	75339344	75339036	75339104	75339964	75340277	38691	512614	11,2	659508	30,7	215	134	0.00119539	0.154861	0.967,0.995	0.932,0.978	0.026
47740	C20orf96	C20orf96	chr20	-	276792	276879	270862	271267	277043	277145	47740	24,30	0,6	20,20	0,0	221	134	0.00120284	0.155477	1.0,0.752	1.0,1.0	-0.124
38949	ZFPM2	ZFPM2	chr8	+	105419143	105419302	105318918	105318981	105444279	105444381	38949	21,23	3,5	16,12	1,0	293	134	0.00121275	0.156406	0.762,0.678	0.88,1.0	-0.22
13993	TTN-AS1	TTN-AS1	chr2	+	178591138	178591314	178542221	178542361	178597595	178597681	13993	5,8	1,0	4,5	2,2	310	134	0.0012172	0.156631	0.684,1.0	0.464,0.519	0.351
11793	TTI1	TTI1	chr20	-	37996748	37996953	37996374	37996462	37999187	37999328	11793	218322	1,0	194287	4,7	339	134	0.00122531	0.156974	0.989,1.0	0.95,0.942	0.048
22716	DNM1L	DNM1L	chr12	+	32720663	32720795	32701414	32701562	32731013	32731134	22716	0,1	2,0	1,1	0,0	266	134	0.00122283	0.156974	0.0,1.0	1.0,1.0	-0.5
24573	MED17	MED17	chr11	+	93796409	93796540	93793950	93794035	93811852	93813330	24573	2,2	0,0	1,0	0,2	265	134	0.00123674	0.157388	1.0,1.0	1.0,0.0	0.5
32719	KDM4C	KDM4C	chr9	+	7128065	7128236	7103684	7103870	7165237	7165357	32719	47,94	4,3	71,90	0,0	305	134	0.00123434	0.157388	0.838,0.932	1.0,1.0	-0.115
60528	SUPT7L	SUPT7L	chr2	-	27660983	27661443	27657344	27657669	27662178	27662281	60528	392542	1,0	427421	8,3	594	134	0.00123444	0.157388	0.989,1.0	0.923,0.969	0.048
25129	RAB34	RAB34	chr17	-	28716902	28716994	28715992	28716061	28718121	28718268	25129	9,2	1,3	5,6	0,0	226	134	0.00124292	0.157826	0.842,0.283	1.0,1.0	-0.438
17480	PFKFB1	PFKFB1	chrX	-	54937594	54937724	54934946	54935009	54945438	54945543	17480	0,1	2,0	1,3	0,0	264	134	0.00125086	0.158486	0.0,1.0	1.0,1.0	-0.5
42549	GRINA	GRINA	chr8	+	143991691	143991804	143990057	143990199	143992464	143992608	42549	5,9	2,2	5,3	0,0	247	134	0.00125612	0.158803	0.576,0.709	1.0,1.0	-0.358
13569	ZFYVE27	ZFYVE27	chr10	+	97748268	97748364	97744728	97744915	97749473	97749586	13569	95105	6,6	83101	2,0	230	134	0.00127144	0.160388	0.902,0.911	0.96,1.0	-0.073
18072	EPN2	EPN2	chr17	+	19282949	19283714	19237376	19237531	19309884	19309997	18072	351660	10,9	448570	1,4	899	134	0.00128063	0.160843	0.84,0.916	0.985,0.955	-0.092
8311	GTF2H2C_2	GTF2H2C_2	chr5	+	69566588	69566625	69566130	69566208	69566966	69567053	8311	19,54	1,1	33,46	7,5	171	134	0.00127925	0.160843	0.937,0.977	0.787,0.878	0.125
3961	LOC644919	LOC644919	chr14	+	40974339	40974390	40962789	40962842	41140833	41141048	3961	3,9	0,5	1,13	0,0	185	134	0.00129303	0.162047	1.0,0.566	1.0,1.0	-0.217
14643	ARMC2	ARMC2	chr6	+	108894466	108894543	108876142	108876350	108899693	108899792	14643	3,9	1,5	6,5	1,0	211	134	0.00129922	0.162471	0.656,0.533	0.792,1.0	-0.301
11230	BCAS2	BCAS2	chr1	-	114576687	114576758	114575589	114575751	114581298	114581391	11230	13131367	22,40	1775925	18,11	205	134	0.00131128	0.162918	0.975,0.957	0.985,0.982	-0.018
40754	SUGT1P3	SUGT1P3	chr13	-	40921473	40921531	40911888	40912723	40921618	40921774	40754	2,7	3,4	1,5	0,1	192	134	0.00130971	0.162918	0.318,0.55	1.0,0.777	-0.455
8108	LMBR1	LMBR1	chr7	-	156826604	156826744	156763668	156763795	156892927	156893208	8108	12,29	4,1	5,27	0,0	274	134	0.00130921	0.162918	0.595,0.934	1.0,1.0	-0.236
12937	CCDC92	CCDC92	chr12	-	123944668	123944740	123944271	123944364	123945703	123945800	12937	2,2	2,2	4,1	1,0	206	134	0.0013182	0.163255	0.394,0.394	0.722,1.0	-0.467
22793	ANKDD1A	ANKDD1A	chr15	+	64926900	64926999	64926065	64926170	64930821	64930920	22793	5,8	1,0	7,3	2,3	233	134	0.00133098	0.163255	0.742,1.0	0.668,0.365	0.355
26489	NDRG3	NDRG3	chr20	-	36706971	36707007	36688678	36688784	36721678	36721783	26489	113294	6,13	134284	1,4	170	134	0.00132929	0.163255	0.937,0.947	0.991,0.982	-0.044
29150	2020-09-02	2020-09-02	chr2	+	241324215	241324241	241315186	241315610	241335125	241335212	29150	27,26	0,0	40,24	4,3	160	134	0.001325	0.163255	1.0,1.0	0.893,0.87	0.119
48585	KANSL1	KANSL1	chr17	-	46082440	46082542	46067548	46067667	46094559	46094701	48585	71,98	10,10	100,66	3,2	236	134	0.0013285	0.163255	0.801,0.848	0.95,0.949	-0.125
8767	IFFO1	IFFO1	chr12	-	6551397	6551503	6550940	6551001	6555256	6556083	8767	2,4	36,55	17,4	27,39	240	134	0.00132861	0.163255	0.03,0.039	0.26,0.054	-0.122
62680	ZNF529	ZNF529	chr19	-	36572332	36572392	36556103	36556197	36589614	36589701	62680	8,10	0,1	11,6	2,4	194	134	0.00133975	0.163981	1.0,0.874	0.792,0.509	0.286
43091	TMTC4	TMTC4	chr13	-	100656380	100656468	100642210	100642311	100664220	100664336	43091	20,63	7,0	29,50	0,0	222	134	0.00136115	0.166248	0.633,1.0	1.0,1.0	-0.183
50939	ARHGEF25	ARHGEF25	chr12	+	57612755	57612896	57611434	57611991	57613263	57613359	50939	3,0	2,2	5,1	0,1	275	134	0.0013662	0.166511	0.422,0.0	1.0,0.328	-0.453
42288	CCDC74A	CCDC74A	chr2	+	131530578	131530827	131529646	131529691	131531663	131531802	42288	43200	3,8	72177	1,1	383	134	0.0013759	0.167171	0.834,0.897	0.962,0.984	-0.108
46478	CLPTM1L	CLPTM1L	chr5	-	1325750	1325816	1322876	1322911	1331798	1331883	46478	3,1	2,1	2,2	0,0	200	134	0.00138611	0.167171	0.501,0.401	1.0,1.0	-0.549
53564	U2AF1L4	U2AF1L4	chr19	-	35745124	35745187	35744625	35744738	35745347	35745442	53564	8,12	0,1	8,5	4,1	197	134	0.00138547	0.167171	1.0,0.891	0.576,0.773	0.271
55426	TTLL3	TTLL3	chr3	+	9816073	9816202	9813247	9813345	9820545	9820741	55426	11,10	0,1	11,5	3,2	263	134	0.00137974	0.167171	1.0,0.836	0.651,0.56	0.312
6281	CHRFAM7A	CHRFAM7A	chr15	-	30377029	30377109	30372977	30373145	30386862	30386987	6281	4,5	0,6	5,11	0,0	214	134	0.00138327	0.167171	1.0,0.343	1.0,1.0	-0.329
10189	NBPF11	NBPF11	chr1	-	148127140	148127288	148126828	148127038	148135671	148135813	10189	5,1	8,2	0,1	13,5	282	134	0.00140202	0.167383	0.229,0.192	0.0,0.087	0.167
17889	COG5	COG5	chr7	-	107283570	107283732	107258272	107258383	107324439	107324521	17889	5,18	0,0	16,11	5,0	296	134	0.00140099	0.167383	1.0,1.0	0.592,1.0	0.204
31815	TRIQK	TRIQK	chr8	-	92921502	92921660	92891988	92892074	92954405	92954564	31815	7,33	1,4	13,15	0,0	292	134	0.00140255	0.167383	0.763,0.791	1.0,1.0	-0.223
44005	GREB1L	GREB1L	chr18	+	21518033	21518234	21516612	21516754	21520687	21520823	44005	73,63	0,0	59,50	3,3	335	134	0.00140266	0.167383	1.0,1.0	0.887,0.87	0.121
53430	FOXP2	FOXP2	chr7	+	114570806	114570881	114534616	114534706	114628539	114628677	53430	8,16	10,16	1,6	21,14	209	134	0.00139221	0.167383	0.339,0.391	0.03,0.216	0.242
56723	ARHGEF7	ARHGEF7	chr13	+	111288353	111288443	111286146	111286240	111300747	111300847	56723	99,90	7,10	132,99	2,3	224	134	0.00140529	0.167383	0.894,0.843	0.975,0.952	-0.095
54872	UXS1	UXS1	chr2	-	106096717	106096821	106093302	106094157	106101057	106101118	54872	77161	1,9	108140	0,1	238	134	0.0014188	0.168644	0.977,0.91	1.0,0.987	-0.05
62847	PCBP1-AS1	PCBP1-AS1	chr2	-	70059642	70059680	70051202	70051305	70085546	70085624	62847	7,10	13,21	4,1	27,19	172	134	0.00142402	0.168917	0.296,0.271	0.103,0.039	0.212
33165	GGT1	GGT1	chr22	+	24608989	24609231	24607953	24608023	24609964	24610033	33165	2,4	0,3	0,1	7,4	376	134	0.00142966	0.169237	1.0,0.322	0.0,0.082	0.62
7480	SERGEF	SERGEF	chr11	-	17918694	17918779	17878207	17878244	17992930	17992993	7480	1,0	1,9	3,4	4,4	219	134	0.00144178	0.170323	0.38,0.0	0.315,0.38	-0.158
16315	SMAD9	SMAD9	chr13	-	36865536	36865758	36853418	36853675	36872657	36872915	16315	75,98	1,6	92,91	0,0	356	134	0.00145026	0.170415	0.966,0.86	1.0,1.0	-0.087
26458	ARFGAP2	ARFGAP2	chr11	-	47175850	47175923	47172280	47172333	47176515	47176634	26458	59,78	4,5	90,45	1,0	207	134	0.00145143	0.170415	0.905,0.91	0.983,1.0	-0.084
35711	ZMYM1	ZMYM1	chr1	+	35093319	35093441	35079362	35079442	35095818	35095891	35711	3,0	1,2	7,1	0,1	256	134	0.00144631	0.170415	0.611,0.0	1.0,0.344	-0.366
28345	LOC100506990	LOC100506990	chr8	+	12497582	12497849	12444755	12444894	12530942	12531031	28345	1,3	8,16	8,10	13,7	401	134	0.00147388	0.172348	0.04,0.059	0.171,0.323	-0.198
33096	NBEAL2	NBEAL2	chr3	+	47007065	47007155	47006332	47006449	47007240	47007350	33096	51,87	0,0	45,71	4,3	224	134	0.00147141	0.172348	1.0,1.0	0.871,0.934	0.097
50453	TSTA3	TSTA3	chr8	-	143614623	143614697	143614319	143614453	143614786	143614915	50453	300380	10,8	286256	27,10	208	134	0.00149007	0.173889	0.951,0.968	0.872,0.943	0.052
14743	LOC101929378	LOC101929378	chr2	-	156024484	156024576	156022671	156022817	156254777	156254931	14743	2,1	1,2	2,4	0,0	226	134	0.00149435	0.173897	0.543,0.229	1.0,1.0	-0.614
47298	FAM228B	FAM228B	chr2	+	24167626	24167683	24146929	24147086	24169355	24169638	47298	2,7	0,1	1,1	1,1	191	134	0.00149618	0.173897	1.0,0.831	0.412,0.412	0.504
39795	SLC2A8	SLC2A8	chr9	+	127397904	127398111	127397375	127397538	127399906	127400006	39795	129205	2,11	118138	1,1	341	134	0.00151652	0.175907	0.962,0.88	0.979,0.982	-0.059
12244	TROAP	TROAP	chr12	+	49329856	49329991	49329394	49329454	49331213	49331407	12244	66,83	2,0	74,75	8,3	269	134	0.00152832	0.176575	0.943,1.0	0.822,0.926	0.098
26785	PRKAB1	PRKAB1	chr12	+	119674339	119674454	119672300	119672464	119676536	119676670	26785	94150	3,6	130,98	0,0	249	134	0.00153453	0.176575	0.944,0.931	1.0,1.0	-0.063
41042	UCK1	UCK1	chr9	-	131528943	131529038	131525928	131525977	131529127	131529270	41042	401525	2,2	574409	18,2	229	134	0.00152978	0.176575	0.992,0.994	0.949,0.992	0.023
50999	ZFHX4	ZFHX4	chr8	+	76842654	76842771	76833337	76833406	76848994	76849128	50999	44,36	1,0	36,35	4,3	251	134	0.00153231	0.176575	0.959,1.0	0.828,0.862	0.135
13892	NUB1	NUB1	chr7	+	151374096	151374243	151368734	151368887	151375847	151375943	13892	161269	4,15	231203	3,2	281	134	0.00156084	0.179244	0.95,0.895	0.973,0.98	-0.054
51919	AURKB	AURKB	chr17	-	8207737	8207840	8207570	8207625	8210529	8210626	51919	5061055	2,1	620835	22,0	237	134	0.00156478	0.17934	0.993,0.998	0.941,1.0	0.025
30976	RIC8B	RIC8B	chr12	+	106783996	106784044	106774620	106774829	106814695	106815304	30976	65,80	2,11	66,50	0,2	182	134	0.00157343	0.179617	0.96,0.843	1.0,0.948	-0.073
53808	TICRR	TICRR	chr15	+	89625935	89626061	89623622	89625786	89626955	89628022	53808	192246	1,1	184208	4,8	260	134	0.00157111	0.179617	0.99,0.992	0.96,0.931	0.045
58241	TRPM4	TRPM4	chr19	+	49166040	49166215	49158191	49158259	49168259	49168423	58241	10134	5,6	26104	0,2	309	134	0.00157907	0.179851	0.464,0.906	1.0,0.958	-0.294
60973	TEAD3	TEAD3	chr6	-	35480311	35480374	35479304	35479316	35484559	35484624	60973	49,78	0,1	47,58	2,6	197	134	0.00158172	0.179851	1.0,0.982	0.941,0.868	0.087
16819	RECQL4	RECQL4	chr8	-	144515763	144515890	144515325	144515457	144515987	144516764	16819	188292	8,9	262205	4,0	261	134	0.00160965	0.179985	0.923,0.943	0.971,1.0	-0.052
21419	ANKRD54	ANKRD54	chr22	-	37840186	37840234	37838499	37838593	37843910	37844346	21419	38,64	0,0	53,68	4,4	182	134	0.00161419	0.179985	1.0,1.0	0.907,0.926	0.083
22411	DPY19L3	DPY19L3	chr19	+	32468730	32468813	32464727	32464784	32477521	32477654	22411	64,71	0,0	84,67	4,4	217	134	0.00161667	0.179985	1.0,1.0	0.928,0.912	0.08
2392	LOC642846	LOC642846	chr12	+	9302622	9302702	9302227	9302274	9303974	9304019	2392	25,23	0,0	19,33	6,0	214	134	0.00159996	0.179985	1.0,1.0	0.665,1.0	0.167
3021	CYP20A1	CYP20A1	chr2	+	203272669	203272748	203266513	203266681	203278572	203278688	3021	62,98	1,1	100,83	8,4	213	134	0.00162465	0.179985	0.975,0.984	0.887,0.929	0.072
35707	SLC25A14	SLC25A14	chrX	+	130350645	130350731	130349250	130349345	130358639	130358735	35707	181166	53,42	230161	19,31	220	134	0.00159695	0.179985	0.675,0.707	0.881,0.76	-0.129
40543	TSPAN2	TSPAN2	chr1	-	115072904	115073007	115060463	115060538	115089363	115089500	40543	8,38	0,0	16,35	6,0	237	134	0.0016136	0.179985	1.0,1.0	0.601,1.0	0.2
44252	KLK8	KLK8	chr19	-	50999995	51000258	50997750	50997884	51001097	51001175	44252	0,1	1,5	1,8	0,4	397	134	0.00161897	0.179985	0.0,0.063	1.0,0.403	-0.67
52101	ADGRG2	ADGRG2	chrX	-	19037588	19037636	19035941	19035977	19040188	19040224	52101	0,3	2,1	1,5	0,1	182	134	0.00161817	0.179985	0.0,0.688	1.0,0.786	-0.549
52551	TUFT1	TUFT1	chr1	+	151562090	151562165	151540304	151540426	151562584	151562686	52551	5,2	69,80	21,7	81,96	209	134	0.00162973	0.179985	0.044,0.016	0.143,0.045	-0.064
52799	SERHL2	SERHL2	chr22	+	42566303	42566338	42560185	42560265	42571120	42571203	52799	4,13	0,5	2,6	0,0	169	134	0.00162772	0.179985	1.0,0.673	1.0,1.0	-0.163
53235	ABCA1	ABCA1	chr9	-	104804625	104804720	104803283	104803316	104806240	104806430	53235	3,1	0,8	1,2	0,0	229	134	0.0016226	0.179985	1.0,0.068	1.0,1.0	-0.466
54182	ANKRD36B	ANKRD36B	chr2	-	97576378	97576446	97560831	97560860	97578905	97579043	54182	2,1	0,1	1,1	4,3	202	134	0.0015903	0.179985	1.0,0.399	0.142,0.181	0.538
56320	REPS1	REPS1	chr6	-	138926400	138926481	138921036	138921124	138929976	138930098	56320	276357	46,63	404308	45,23	215	134	0.00161558	0.179985	0.789,0.779	0.848,0.893	-0.087
57412	FYN	FYN	chr6	-	111846588	111846629	111719804	111720062	111872967	111873452	57412	11,25	1,6	18,12	1,0	175	134	0.00162955	0.179985	0.894,0.761	0.932,1.0	-0.138
21890	CFAP69	CFAP69	chr7	+	90286280	90286399	90282891	90283056	90288233	90288352	21890	9,31	2,3	18,7	0,0	253	134	0.00164268	0.180029	0.704,0.846	1.0,1.0	-0.225
38609	ARHGEF9	ARHGEF9	chrX	-	63665885	63666017	63655493	63655737	63674037	63674167	38609	43106	6,4	72,96	0,2	266	134	0.00164467	0.180029	0.783,0.93	1.0,0.96	-0.123
46537	WNK2	WNK2	chr9	+	93300050	93300149	93297852	93298067	93308327	93308584	46537	1,10	28,32	0,1	18,21	233	134	0.00163983	0.180029	0.02,0.152	0.0,0.027	0.072
59496	TYK2	TYK2	chr19	-	10352925	10353098	10351051	10351162	10354041	10354234	59496	13,47	0,0	17,35	3,2	307	134	0.00164574	0.180029	1.0,1.0	0.712,0.884	0.202
8690	DHRSX	DHRSX	chrX	-	2425196	2425304	2408744	2408813	2500816	2500974	8690	74150	6,4	88100	0,1	242	134	0.00164171	0.180029	0.872,0.954	1.0,0.982	-0.078
10974	KHDRBS3	KHDRBS3	chr8	+	135606954	135607037	135581877	135582073	135646992	135647609	10974	44144	0,4	53,90	1,15	217	134	0.00165882	0.180093	1.0,0.957	0.97,0.787	0.1
15812	TAF2	TAF2	chr8	-	119778018	119778129	119762414	119762608	119781052	119781193	15812	118294	6,8	156163	1,1	245	134	0.00165787	0.180093	0.915,0.953	0.988,0.989	-0.054
21953	SARS2	SARS2	chr19	-	38918093	38918139	38917723	38917833	38918421	38918530	21953	41,41	7,1	51,30	0,1	180	134	0.00165457	0.180093	0.813,0.968	1.0,0.957	-0.088
40031	STAU2	STAU2	chr8	-	73738283	73738349	73688653	73688813	73746782	73746927	40031	47,82	0,3	68,70	2,15	200	134	0.00165726	0.180093	1.0,0.948	0.958,0.758	0.116
7909	FNIP1	FNIP1	chr5	-	131730903	131731038	131719316	131719417	131744563	131744690	7909	30,65	9,5	88,52	3,1	269	134	0.00166632	0.180567	0.624,0.866	0.936,0.963	-0.205
48819	NR1H3	NR1H3	chr11	+	47260408	47260675	47259790	47259979	47261240	47261449	48819	63103	0,0	104,86	5,2	401	134	0.00167536	0.181177	1.0,1.0	0.874,0.935	0.095
58677	DLST	DLST	chr14	+	74889094	74889147	74881890	74882016	74889274	74889349	58677	119210	7,10	164154	3,1	187	134	0.00167823	0.181177	0.924,0.938	0.975,0.991	-0.052
26473	SLC30A6	SLC30A6	chr2	+	32184272	32184338	32171286	32171373	32192335	32192416	26473	39,46	3,8	37,49	0,2	200	134	0.00168183	0.181225	0.897,0.794	1.0,0.943	-0.126
22795	ANKDD1A	ANKDD1A	chr15	+	64926065	64926170	64911901	64911964	64930821	64930920	22795	1,0	0,2	3,3	0,0	239	134	0.00168714	0.181459	1.0,0.0	1.0,1.0	-0.5
19953	MIATNB	MIATNB	chr22	+	26717252	26717459	26672842	26672987	26774155	26774217	19953	7,31	1,5	6,29	0,1	341	134	0.00171269	0.183522	0.733,0.709	1.0,0.919	-0.239
28347	LOC100506990	LOC100506990	chr8	+	12438163	12438511	12437012	12437710	12440999	12441061	28347	28,61	0,1	36,55	4,2	482	134	0.00171173	0.183522	1.0,0.944	0.714,0.884	0.173
4245	MEIS3	MEIS3	chr19	-	47415050	47415101	47409435	47409547	47416651	47416702	4245	15,60	2,8	19,67	0,2	185	134	0.00172011	0.183806	0.845,0.845	1.0,0.96	-0.135
62722	GPX8	GPX8	chr5	+	55160329	55160396	55160117	55160243	55164054	55167301	62722	6,6	0,0	6,3	5,0	201	134	0.00172171	0.183806	1.0,1.0	0.444,1.0	0.278
32268	OBSCN	OBSCN	chr1	+	228224458	228224734	228217012	228217288	228243182	228243458	32268	7,11	0,1	6,13	3,2	410	134	0.00172788	0.184123	1.0,0.782	0.395,0.68	0.353
11825	TIGAR	TIGAR	chr12	+	4337038	4337160	4331279	4331317	4349818	4349896	11825	353369	12,2	469241	0,0	256	134	0.00174129	0.185027	0.939,0.99	1.0,1.0	-0.036
38858	MAST4	MAST4	chr5	+	66916982	66917018	66899950	66899982	67054403	67054492	38858	0,1	1,5	2,3	1,4	170	134	0.00174278	0.185027	0.0,0.136	0.612,0.372	-0.424
24183	ADAMTS13	ADAMTS13	chr9	+	133443375	133443561	133442613	133442743	133444862	133445052	24183	2,9	0,0	2,22	3,1	320	134	0.00175136	0.18547	1.0,1.0	0.218,0.902	0.44
25086	ZCWPW1	ZCWPW1	chr7	-	100402515	100402576	100400871	100401336	100403693	100403785	25086	5,1	0,4	0,1	7,2	195	134	0.0017566	0.18547	1.0,0.147	0.0,0.256	0.446
5837	SEC61A2	SEC61A2	chr10	+	12167752	12167893	12162212	12162289	12169257	12169958	5837	0,1	1,8	4,1	1,2	275	134	0.0017543	0.18547	0.0,0.057	0.661,0.196	-0.4
45389	C19orf57	C19orf57	chr19	-	13893141	13893223	13892785	13892890	13895371	13895546	45389	26,37	0,6	26,44	0,0	216	134	0.00177096	0.186644	1.0,0.793	1.0,1.0	-0.103
33393	EPB41L1	EPB41L1	chr20	+	36195328	36195364	36194211	36194360	36197858	36198041	33393	0,2	84234	10,5	108200	170	134	0.00177488	0.186716	0.0,0.007	0.068,0.019	-0.04
56022	SPECC1	SPECC1	chr17	+	20204332	20205912	20110426	20110562	20227412	20227620	56022	523773	0,8	711603	0,0	1714	134	0.00178033	0.186948	1.0,0.883	1.0,1.0	-0.058
20744	SETD5	SETD5	chr3	+	9429826	9430051	9428822	9429009	9433844	9433950	20744	144247	13,12	143182	32,21	359	134	0.00180794	0.189352	0.805,0.885	0.625,0.764	0.15
28747	TBC1D15	TBC1D15	chr12	+	71884810	71885021	71880468	71880607	71893221	71893324	28747	359675	24,11	428522	10,2	345	134	0.00181208	0.189352	0.853,0.96	0.943,0.99	-0.06
49916	THADA	THADA	chr2	-	43430212	43430302	43397970	43398139	43485233	43485325	49916	37,29	3,9	38,21	0,2	224	134	0.00181308	0.189352	0.881,0.658	1.0,0.863	-0.162
36519	CAPN10	CAPN10	chr2	+	240596318	240596521	240595023	240595304	240597887	240598087	36519	95150	2,4	87,92	9,8	337	134	0.00182359	0.190105	0.95,0.937	0.794,0.821	0.136
44619	WDR53	WDR53	chr3	-	196560995	196561491	196554187	196554807	196566876	196567307	44619	167241	1,0	192166	6,2	630	134	0.00183069	0.190501	0.973,1.0	0.872,0.946	0.077
10266	AMMECR1L	AMMECR1L	chr2	-	127870813	127870928	127866899	127866996	127873827	127874272	10266	5,5	2,4	0,3	8,7	249	134	0.00183953	0.191075	0.574,0.402	0.0,0.187	0.394
37728	PAM	PAM	chr5	+	103025130	103025334	103019789	103019843	103028886	103031104	37728	77261	0,1	107265	6,4	338	134	0.00184297	0.191089	1.0,0.99	0.876,0.963	0.076
11738	COG4	COG4	chr16	-	70490329	70490392	70483852	70483969	70496265	70496431	11738	180449	1,5	209342	9,10	197	134	0.00185212	0.191426	0.992,0.984	0.94,0.959	0.038
6206	FBXW9	FBXW9	chr19	-	12691341	12691454	12691165	12691257	12694593	12694722	6206	145222	3,1	137148	11,3	247	134	0.00185286	0.191426	0.963,0.992	0.871,0.964	0.06
1304	HDAC10	HDAC10	chr22	-	50247691	50247776	50246874	50246966	50247889	50248145	1304	20,27	1,3	14,20	9,6	219	134	0.00187462	0.191954	0.924,0.846	0.488,0.671	0.305
47598	ZSCAN23	ZSCAN23	chr6	-	28435459	28435607	28432654	28435078	28443398	28443502	47598	8,31	2,8	8,6	0,1	282	134	0.00186276	0.191954	0.655,0.648	1.0,0.74	-0.219
53946	CIRH1A	CIRH1A	chr16	+	69153583	69153680	69143177	69143389	69168820	69169034	53946	1,0	0,2	4,1	0,0	231	134	0.00186941	0.191954	1.0,0.0	1.0,1.0	-0.5
55514	BDNF-AS	BDNF-AS	chr11	+	27540019	27540116	27506851	27506898	27584268	27584337	55514	1,5	0,0	0,1	2,0	231	134	0.00186941	0.191954	1.0,1.0	0.0,1.0	0.5
58747	STAT6	STAT6	chr12	-	57107604	57107743	57107230	57107314	57108162	57108299	58747	35106	3,0	39,91	8,6	273	134	0.00187274	0.191954	0.851,1.0	0.705,0.882	0.132
44926	ELOVL1	ELOVL1	chr1	-	43364927	43365008	43364323	43364460	43365563	43365623	44926	32,23	0,1	21,7	6,0	215	134	0.00189048	0.193235	1.0,0.935	0.686,1.0	0.125
379	HPGD	HPGD	chr4	-	174493150	174493314	174490176	174492094	174495547	174495624	379	33,38	5,12	34,61	2,3	298	134	0.0018996	0.193481	0.748,0.587	0.884,0.901	-0.225
43752	FAM189A1	FAM189A1	chr15	-	29196429	29196564	29151733	29151841	29252367	29252478	43752	17,26	0,5	9,5	6,4	269	134	0.00189779	0.193481	1.0,0.721	0.428,0.384	0.455
36304	CARKD	CARKD	chr13	+	110627438	110627547	110615583	110615774	110634544	110634595	36304	45,28	0,1	42,30	1,6	243	134	0.00191375	0.194578	1.0,0.939	0.959,0.734	0.123
13895	NUB1	NUB1	chr7	+	151374096	151374201	151368734	151368887	151375847	151375943	13895	301491	4,15	422363	3,2	239	134	0.00193526	0.196228	0.977,0.948	0.987,0.99	-0.026
2569	PTK2B	PTK2B	chr8	+	27312303	27312387	27311481	27311709	27313204	27313287	2569	1,10	0,0	8,8	5,0	218	134	0.00193908	0.196228	1.0,1.0	0.496,1.0	0.252
27595	LYPLA1	LYPLA1	chr8	-	54062253	54062324	54051011	54051188	54065747	54065813	27595	5,2	2,1	3,1	0,0	205	134	0.00194359	0.196228	0.62,0.567	1.0,1.0	-0.407
625	AKAP8L	AKAP8L	chr19	-	15398629	15398766	15397713	15397855	15399301	15399410	625	14,16	379496	47,11	420363	271	134	0.00194285	0.196228	0.018,0.016	0.052,0.015	-0.017
23729	CR2	CR2	chr1	+	207476233	207476419	207474823	207475216	207477884	207478070	23729	13,20	5,0	13,25	0,0	320	134	0.0019614	0.196992	0.521,1.0	1.0,1.0	-0.24
29280	PACRGL	PACRGL	chr4	+	20707802	20707870	20704659	20704814	20727284	20728357	29280	17,20	1,5	22,22	1,0	202	134	0.00196483	0.196992	0.919,0.726	0.936,1.0	-0.145
60156	AGPAT3	AGPAT3	chr21	+	43903956	43904019	43865234	43865345	43959633	43959859	60156	102157	28,42	115121	14,16	197	134	0.00195886	0.196992	0.712,0.718	0.848,0.837	-0.128
9913	MROH8	MROH8	chr20	-	37173994	37174116	37171911	37172057	37179222	37179588	9913	6,2	2,2	9,1	1,0	256	134	0.001964	0.196992	0.611,0.344	0.825,1.0	-0.435
17915	IQCH	IQCH	chr15	+	67465126	67465297	67421290	67421577	67475695	67475818	17915	22,60	0,2	20,36	8,2	305	134	0.00197081	0.197249	1.0,0.929	0.523,0.888	0.259
54909	XPO6	XPO6	chr16	-	28180940	28181031	28175897	28176095	28211365	28211918	54909	425264	15,26	477221	11,6	225	134	0.00198726	0.19855	0.944,0.858	0.963,0.956	-0.058
46540	WNK2	WNK2	chr9	+	93306776	93306821	93300050	93300149	93308327	93308584	46540	7,9	2,8	9,13	0,2	179	134	0.00200793	0.200268	0.724,0.457	1.0,0.83	-0.325
12249	TROAP	TROAP	chr12	+	49330144	49330943	49329856	49329991	49331213	49331407	12249	374832	5,0	396611	13,4	933	134	0.00201629	0.200754	0.915,1.0	0.814,0.956	0.073
23391	ATP8A1	ATP8A1	chr4	-	42590810	42590884	42588259	42588329	42600477	42600518	23391	1,5	1,0	1,4	4,2	208	134	0.00202062	0.200839	0.392,1.0	0.139,0.563	0.345
18404	SPEF2	SPEF2	chr5	+	35644354	35644525	35641430	35641683	35646666	35646807	18404	3,28	0,0	19,12	0,5	305	134	0.00203106	0.20153	1.0,1.0	1.0,0.513	0.244
37496	ATOX1	ATOX1	chr5	-	151751703	151751779	151746278	151746449	151758545	151758649	37496	4221940	8,21	6221464	28,26	210	134	0.00204546	0.202548	0.971,0.983	0.934,0.973	0.023
6533	CARD8	CARD8	chr19	-	48249522	48249633	48240961	48241063	48255791	48255946	6533	19,46	0,1	46,41	5,3	245	134	0.00204835	0.202548	1.0,0.962	0.834,0.882	0.123
46304	MRPL21	MRPL21	chr11	-	68900534	68900605	68897926	68898012	68903722	68903835	46304	214325	12,16	243267	4,5	205	134	0.00205364	0.202723	0.921,0.93	0.975,0.972	-0.048
33163	PDDC1	PDDC1	chr11	-	774007	774113	772426	772521	777398	777487	33163	7,8	0,0	13,16	0,5	240	134	0.00207727	0.203859	1.0,1.0	1.0,0.641	0.179
49422	USP35	USP35	chr11	+	78208856	78208963	78188811	78189157	78209447	78210744	49422	6,13	2,4	3,15	1,0	241	134	0.00207929	0.203859	0.625,0.644	0.625,1.0	-0.178
50557	EXTL2	EXTL2	chr1	-	100888752	100888864	100877475	100877903	100894632	100895179	50557	45114	0,3	61,74	5,7	246	134	0.00207727	0.203859	1.0,0.954	0.869,0.852	0.116
60670	SLC47A1	SLC47A1	chr17	+	19555795	19555909	19555592	19555690	19555994	19556062	60670	29125	6,1	42102	0,0	248	134	0.00206908	0.203859	0.723,0.985	1.0,1.0	-0.146
10756	DPM1	DPM1	chr20	-	50940864	50940933	50936147	50936262	50942030	50942126	10756	282702	25,49	432580	20,19	203	134	0.00212712	0.204037	0.882,0.904	0.934,0.953	-0.05
13279	UGT3A2	UGT3A2	chr5	-	36064248	36064350	36051869	36051984	36066695	36066921	13279	19,54	0,6	9,26	0,0	236	134	0.00210239	0.204037	1.0,0.836	1.0,1.0	-0.082
1360	CCM2	CCM2	chr7	+	45069825	45069961	45064462	45064646	45072725	45072783	1360	60156	5,19	82151	3,5	270	134	0.00208922	0.204037	0.856,0.803	0.931,0.937	-0.105
14763	DUXAP8	DUXAP8	chr22	+	15788819	15788931	15784953	15785057	15815475	15815566	14763	8,8	1,3	7,8	0,0	246	134	0.00209579	0.204037	0.813,0.592	1.0,1.0	-0.298
30705	DDX49	DDX49	chr19	+	18921662	18921748	18920579	18920703	18921842	18921964	30705	429492	14,16	530399	9,2	220	134	0.00208658	0.204037	0.949,0.949	0.973,0.992	-0.033
34619	IWS1	IWS1	chr2	-	127523675	127523791	127504683	127505752	127526174	127526511	34619	280359	6,9	387264	1,2	250	134	0.00209756	0.204037	0.962,0.955	0.995,0.986	-0.032
39659	DHRS4L2	DHRS4L2	chr14	+	24000862	24000933	23995031	23995133	24001032	24001084	39659	9,13	1,0	14,19	3,4	205	134	0.00211544	0.204037	0.855,1.0	0.753,0.756	0.173
40978	MED15	MED15	chr22	+	20551435	20551487	20507541	20507746	20564449	20564688	40978	0,1	1,7	4,1	3,3	186	134	0.00211587	0.204037	0.0,0.093	0.49,0.194	-0.295
45291	PPP6R3	PPP6R3	chr11	+	68583042	68583129	68575957	68576043	68587944	68588024	45291	129,99	9,2	140,96	0,2	221	134	0.00211885	0.204037	0.897,0.968	1.0,0.967	-0.051
47991	AGAP4	AGAP4	chr10	-	45847859	45847954	45847124	45847312	45853654	45853877	47991	5,5	0,0	11,3	1,3	229	134	0.0021064	0.204037	1.0,1.0	0.866,0.369	0.383
52655	KIAA0825	KIAA0825	chr5	-	94582432	94582583	94536995	94537127	94618499	94618604	52655	3,4	0,0	6,4	2,1	285	134	0.00212683	0.204037	1.0,1.0	0.585,0.653	0.381
60062	CGRRF1	CGRRF1	chr14	+	54522453	54522593	54509868	54510063	54530048	54530226	60062	111272	4,6	203152	0,0	274	134	0.00211878	0.204037	0.931,0.957	1.0,1.0	-0.056
8147	ZNF177	ZNF177	chr19	+	9378961	9379088	9378258	9378344	9379526	9379619	8147	18,45	0,0	24,27	3,2	261	134	0.00212607	0.204037	1.0,1.0	0.804,0.874	0.161
58159	COL13A1	COL13A1	chr10	+	69880502	69880553	69872183	69872210	69887455	69887491	58159	2,3	0,4	1,0	1,4	185	134	0.00213434	0.20439	1.0,0.352	0.42,0.0	0.466
55114	GALT	GALT	chr9	+	34647831	34647961	34647088	34647258	34648114	34648171	55114	24154	0,1	45128	6,2	264	134	0.00214328	0.204905	1.0,0.987	0.792,0.97	0.113
61070	ZBTB8OS	ZBTB8OS	chr1	-	32631826	32631879	32627507	32627544	32633950	32634072	61070	38124	0,0	51,99	6,2	187	134	0.00215286	0.20548	1.0,1.0	0.859,0.973	0.084
36133	SLC30A3	SLC30A3	chr2	-	27257904	27258058	27257153	27257352	27258160	27258307	36133	27137	6,4	37126	2,0	288	134	0.00216	0.205822	0.677,0.941	0.896,1.0	-0.139
35671	RNF13	RNF13	chr3	+	149852515	149852596	149812687	149813353	149872028	149872154	35671	42,88	4,4	50,95	0,1	215	134	0.00216571	0.206025	0.867,0.932	1.0,0.983	-0.092
54931	XPO6	XPO6	chr16	-	28177219	28177332	28175897	28176095	28211365	28211918	54931	308339	15,26	395253	11,6	247	134	0.00217157	0.206242	0.918,0.876	0.951,0.958	-0.057
21551	FAHD2A	FAHD2A	chr2	+	95405552	95405803	95402699	95402872	95412433	95412542	21551	156457	4,7	246382	1,0	385	134	0.00218379	0.207062	0.931,0.958	0.988,1.0	-0.049
44446	ALX1	ALX1	chr12	+	85283571	85283876	85280257	85280487	85286852	85286981	44446	114150	5,1	156119	17,6	439	134	0.00219442	0.207728	0.874,0.979	0.737,0.858	0.129
1460	FAM134C	FAM134C	chr17	-	42586764	42586891	42586052	42586137	42592055	42592162	1460	51122	6,7	76108	1,2	261	134	0.00220279	0.207955	0.814,0.899	0.975,0.965	-0.113
7535	PRPF3	PRPF3	chr1	+	150346407	150346491	150344433	150344547	150349156	150349218	7535	157154	3,9	186112	2,0	218	134	0.00220403	0.207955	0.97,0.913	0.983,1.0	-0.05
32606	SSX2IP	SSX2IP	chr1	-	84671176	84671308	84670645	84670815	84690153	84690468	32606	148170	0,2	228115	12,0	266	134	0.00222127	0.208557	1.0,0.977	0.905,1.0	0.036
5174	FANCE	FANCE	chr6	+	35460551	35460618	35459681	35459760	35462788	35462914	5174	95305	0,3	109202	7,5	201	134	0.00221993	0.208557	1.0,0.985	0.912,0.964	0.054
57842	TBC1D2	TBC1D2	chr9	-	98251784	98251926	98243993	98244129	98255172	98255721	57842	19,25	2,3	7,17	0,0	276	134	0.00221641	0.208557	0.822,0.802	1.0,1.0	-0.188
25165	RBFA	RBFA	chr18	+	80042134	80042219	80038504	80038617	80044211	80044285	25165	149283	1,1	154231	4,8	219	134	0.00226849	0.212644	0.989,0.994	0.959,0.946	0.039
19775	PHYHD1	PHYHD1	chr9	+	128940598	128940715	128936582	128936645	128941444	128941571	19775	210271	7,1	223245	14,10	251	134	0.00227874	0.213258	0.941,0.993	0.895,0.929	0.055
25164	FAM206A	FAM206A	chr9	+	108935637	108935689	108934392	108934565	108939195	108939272	25164	36,39	5,2	63,37	0,1	186	134	0.00229289	0.21396	0.838,0.934	1.0,0.964	-0.096
42286	CCDC74A	CCDC74A	chr2	+	131530776	131530827	131529646	131529691	131531663	131531802	42286	51124	3,8	72,98	1,1	185	134	0.00229366	0.21396	0.925,0.918	0.981,0.986	-0.062
17104	APBA3	APBA3	chr19	-	3753764	3753926	3752819	3752990	3754018	3754105	17104	44132	3,5	66110	1,0	296	134	0.00230173	0.21402	0.869,0.923	0.968,1.0	-0.088
8143	FAM53B	FAM53B	chr10	-	124706635	124706887	124681606	124682379	124744012	124744361	8143	59114	2,6	63,81	1,0	386	134	0.0022982	0.21402	0.911,0.868	0.956,1.0	-0.089
18374	FCHSD1	FCHSD1	chr5	-	141647967	141648096	141647397	141647520	141648956	141649020	18374	30,55	2,0	22,22	5,2	263	134	0.00231093	0.214185	0.884,1.0	0.692,0.849	0.171
41129	SNX14	SNX14	chr6	-	85541984	85542043	85533598	85533800	85543181	85543306	41129	30,66	0,0	46,57	0,7	193	134	0.00230867	0.214185	1.0,1.0	1.0,0.85	0.075
40721	SPATA20	SPATA20	chr17	+	50547719	50547767	50547088	50547285	50548282	50548453	40721	4,31	3,11	12,28	1,2	182	134	0.00231505	0.214222	0.495,0.675	0.898,0.912	-0.32
50612	VARS	VARS	chr6	-	31781690	31781761	31781018	31781123	31782086	31782177	50612	10,2	1,3	6,1	1,0	205	134	0.00232247	0.214564	0.867,0.304	0.797,1.0	-0.313
10015	CRYZL1	CRYZL1	chr21	-	33597279	33597401	33595730	33595836	33599149	33599248	10015	227312	0,14	301269	3,0	256	134	0.00233083	0.214992	1.0,0.921	0.981,1.0	-0.03
57991	IL17RB	IL17RB	chr3	+	53852870	53852997	53849654	53849795	53856843	53856986	57991	7,20	0,0	8,14	5,0	261	134	0.00233955	0.215452	1.0,1.0	0.451,1.0	0.274
16532	GPER1	GPER1	chr7	+	1088197	1088321	1086806	1087244	1091406	1093815	16532	4,3	3,0	0,2	8,2	258	134	0.0023516	0.216202	0.409,1.0	0.0,0.342	0.533
34060	ULK3	ULK3	chr15	-	74838151	74838173	74837750	74837798	74838265	74838344	34060	32,38	8,9	30,23	2,1	156	134	0.00235519	0.216202	0.775,0.784	0.928,0.952	-0.16
31460	ILDR2	ILDR2	chr1	-	166939513	166939570	166936590	166936737	166956732	166956852	31460	13,9	0,1	9,6	4,1	191	134	0.00237073	0.217281	1.0,0.863	0.612,0.808	0.222
7177	PRSS36	PRSS36	chr16	-	31140678	31140757	31138925	31139416	31141468	31141610	7177	1,1	0,0	0,1	2,0	213	134	0.00238803	0.21852	1.0,1.0	0.0,1.0	0.5
15069	ABCC1	ABCC1	chr16	+	16016495	16016621	16009775	16009901	16033108	16033170	15069	37,74	0,1	28,46	2,4	260	134	0.00240508	0.218895	1.0,0.974	0.878,0.856	0.12
31196	LOC100499484-C9ORF174	LOC100499484-C9ORF174	chr9	+	97291370	97291487	97290853	97290902	97293946	97294110	31196	9,1	0,0	4,3	5,0	251	134	0.0024085	0.218895	1.0,1.0	0.299,1.0	0.351
48761	ABCD4	ABCD4	chr14	-	74299547	74299675	74296332	74296449	74300149	74300268	48761	27,29	2,3	29,34	0,0	262	134	0.00241491	0.218895	0.873,0.832	1.0,1.0	-0.147
49973	LYSMD4	LYSMD4	chr15	-	99732928	99733028	99731717	99732007	99733344	99733444	49973	7,4	13,11	2,0	12,11	234	134	0.00241104	0.218895	0.236,0.172	0.087,0.0	0.16
53438	UBE2Q2	UBE2Q2	chr15	+	75883365	75883424	75873427	75873568	75899426	75901047	53438	2,14	0,0	1,23	1,4	193	134	0.0024117	0.218895	1.0,1.0	0.41,0.8	0.395
56458	SLMAP	SLMAP	chr3	+	57864806	57864857	57864547	57864716	57871635	57871698	56458	69,71	8,10	76,45	21,19	185	134	0.00240753	0.218895	0.862,0.837	0.724,0.632	0.171
42343	LINC01088	LINC01088	chr4	+	79195835	79195932	79086095	79086262	79306690	79306728	42343	3,1	0,1	1,1	2,2	231	134	0.00243413	0.220291	1.0,0.367	0.225,0.225	0.459
12050	DDX12P	DDX12P	chr12	-	9436946	9437104	9434094	9434140	9437402	9437489	12050	5,2	3,3	10,1	0,1	292	134	0.00246274	0.220457	0.433,0.234	1.0,0.315	-0.324
30164	SRRM3	SRRM3	chr7	+	76283523	76283602	76282963	76283101	76285614	76287292	30164	4,28	2,4	7,33	1,0	213	134	0.00246024	0.220457	0.557,0.815	0.815,1.0	-0.222
41741	HSD17B6	HSD17B6	chr12	+	56781973	56782232	56763217	56763414	56784852	56785016	41741	35138	0,1	52102	3,4	393	134	0.00244149	0.220457	1.0,0.979	0.855,0.897	0.114
43693	ZNF180	ZNF180	chr19	-	44484360	44484435	44479282	44479409	44497283	44497377	43693	20,25	2,3	36,19	0,0	209	134	0.00244391	0.220457	0.865,0.842	1.0,1.0	-0.147
56383	NT5C	NT5C	chr17	-	75130752	75130867	75130224	75130642	75131180	75131281	56383	173425	4,2	237347	20,1	249	134	0.00246266	0.220457	0.959,0.991	0.864,0.995	0.045
60600	LRRC23	LRRC23	chr12	+	6907314	6907445	6906408	6906662	6913890	6914242	60600	13,85	3,3	20,55	0,0	265	134	0.00245009	0.220457	0.687,0.935	1.0,1.0	-0.189
62952	TSEN2	TSEN2	chr3	+	12516610	12516661	12505153	12505231	12519058	12519197	62952	83,93	7,4	83,84	0,2	185	134	0.00245618	0.220457	0.896,0.944	1.0,0.968	-0.064
22496	PRH1-PRR4	PRH1-PRR4	chr12	-	10973654	10973721	10883060	10883096	11171421	11171625	22496	5,3	2,1	4,3	0,0	201	134	0.00249824	0.221751	0.625,0.667	1.0,1.0	-0.354
26811	HVCN1	HVCN1	chr12	-	110683224	110683264	110661163	110661448	110688624	110688708	26811	4,21	0,6	5,24	0,1	174	134	0.00249916	0.221751	1.0,0.729	1.0,0.949	-0.11
36264	TULP4	TULP4	chr6	+	158501677	158504178	158498668	158498812	158506577	158511824	36264	246208	0,10	229163	1,0	2635	134	0.00249831	0.221751	1.0,0.514	0.921,1.0	-0.204
37480	SAT2	SAT2	chr17	-	7626752	7626793	7626237	7626614	7627142	7627226	37480	246393	19,19	278305	8,6	175	134	0.00249866	0.221751	0.908,0.941	0.964,0.975	-0.045
46160	PPIL3	PPIL3	chr2	-	200885697	200885772	200876918	200877037	200888955	200889126	46160	1,0	0,2	1,2	0,0	209	134	0.00250027	0.221751	1.0,0.0	1.0,1.0	-0.5
58628	UROS	UROS	chr10	-	125812213	125812288	125798064	125798145	125823028	125823268	58628	3,4	0,0	0,1	2,0	209	134	0.00250027	0.221751	1.0,1.0	0.0,1.0	0.5
21443	BCL2L13	BCL2L13	chr22	+	17696140	17696210	17683213	17683321	17726676	17730855	21443	7,25	4,4	11,5	0,1	204	134	0.00252058	0.223209	0.535,0.804	1.0,0.767	-0.214
40254	PNISR	PNISR	chr6	-	99416348	99416428	99414571	99414690	99425214	99425331	40254	183181	29,38	245171	19,19	214	134	0.00253614	0.224243	0.798,0.749	0.89,0.849	-0.096
28176	TEX30	TEX30	chr13	-	102770011	102770086	102768259	102768311	102773681	102773821	28176	43,52	0,0	43,33	1,5	209	134	0.00254737	0.22489	1.0,1.0	0.965,0.809	0.113
23985	FRYL	FRYL	chr4	-	48684672	48684795	48634290	48634490	48710518	48710698	23985	12,15	3,2	16,24	0,1	257	134	0.00255816	0.225153	0.676,0.796	1.0,0.926	-0.227
9138	XPNPEP3	XPNPEP3	chr22	+	40881769	40882177	40868998	40869115	40886312	40886515	9138	167300	3,7	250258	2,0	542	134	0.00255472	0.225153	0.932,0.914	0.969,1.0	-0.061
26965	IQCK	IQCK	chr16	+	19763847	19763900	19733697	19733827	19788837	19788922	26965	2,4	3,11	1,0	9,6	187	134	0.0025694	0.225603	0.323,0.207	0.074,0.0	0.228
29416	AFMID	AFMID	chr17	+	78204827	78204900	78190969	78191060	78205439	78205518	29416	1,0	0,2	1,2	0,0	207	134	0.0025741	0.225603	1.0,0.0	1.0,1.0	-0.5
5796	LINC01296	LINC01296	chr14	+	19068432	19068568	19062376	19062466	19092915	19093006	5796	5,11	0,1	6,12	3,2	270	134	0.00257501	0.225603	1.0,0.845	0.498,0.749	0.299
5005	PKD1	PKD1	chr16	-	2099643	2099770	2097867	2097984	2099860	2100071	5005	8,45	4,1	21,29	0,0	261	134	0.00259894	0.227354	0.507,0.959	1.0,1.0	-0.267
55698	SNCAIP	SNCAIP	chr5	+	122452924	122452995	122450532	122451601	122463490	122464219	55698	1,3	1,3	0,1	6,5	205	134	0.00261301	0.228239	0.395,0.395	0.0,0.116	0.337
6840	TUSC3	TUSC3	chr8	+	15757790	15757855	15743537	15743612	15764202	15766649	6840	14,79	5,13	16,51	2,1	199	134	0.00262678	0.229094	0.653,0.804	0.843,0.972	-0.179
20090	QDPR	QDPR	chr4	-	17490661	17490745	17486392	17487236	17501718	17501859	20090	143251	1,0	211218	7,5	218	134	0.00264488	0.230324	0.989,1.0	0.949,0.964	0.038
47314	FAM228B	FAM228B	chr2	+	24135118	24135187	24095140	24095229	24164197	24164335	47314	2,12	2,2	4,7	0,0	203	134	0.0026898	0.233585	0.398,0.798	1.0,1.0	-0.402
60652	SLC47A1	SLC47A1	chr17	+	19566789	19566859	19551423	19551468	19572779	19572861	60652	0,1	2,0	1,1	0,0	204	134	0.00269043	0.233585	0.0,1.0	1.0,1.0	-0.5
37059	FGFR1OP	FGFR1OP	chr6	+	167000059	167000113	166999316	166999514	167022408	167022635	37059	35,29	0,6	79,35	0,0	188	134	0.00270683	0.234656	1.0,0.775	1.0,1.0	-0.113
40548	TSPAN2	TSPAN2	chr1	-	115062134	115062232	115060463	115060538	115089363	115089500	40548	20,55	0,0	28,52	6,0	232	134	0.00273724	0.236581	1.0,1.0	0.729,1.0	0.135
60495	WNK4	WNK4	chr17	+	42785096	42785185	42784421	42784579	42785265	42785482	60495	4,1	0,0	4,4	5,0	223	134	0.00273443	0.236581	1.0,1.0	0.325,1.0	0.338
16634	KLHL13	KLHL13	chrX	-	118028423	118028497	117920237	117920370	118116507	118116865	16634	6,3	0,6	3,3	0,0	208	134	0.00275059	0.236917	1.0,0.244	1.0,1.0	-0.378
5747	PABPC1L	PABPC1L	chr20	+	44938673	44938748	44938060	44938191	44939125	44939321	5747	7,17	1,4	17,22	0,1	209	134	0.00275346	0.236917	0.818,0.732	1.0,0.934	-0.192
60615	ZNF385A	ZNF385A	chr12	-	54375843	54375954	54373972	54374135	54384427	54384564	60615	37194	0,9	54175	0,1	245	134	0.00274903	0.236917	1.0,0.922	1.0,0.99	-0.034
28669	RAN	RAN	chr12	+	130872835	130872912	130871993	130872126	130873002	130873128	28669	4,16	1,3	8,9	0,0	211	134	0.00277971	0.238464	0.718,0.772	1.0,1.0	-0.255
49446	ALDH8A1	ALDH8A1	chr6	-	134929053	134929215	134917389	134918867	134932775	134933032	49446	3,2	1,0	2,3	3,1	296	134	0.00277811	0.238464	0.576,1.0	0.232,0.576	0.384
18117	ABHD6	ABHD6	chr3	+	58256561	58256705	58237531	58237916	58267188	58267345	18117	93125	4,7	82113	1,1	278	134	0.00279099	0.239051	0.918,0.896	0.975,0.982	-0.071
43389	SSBP2	SSBP2	chr5	-	81636556	81636618	81513627	81513717	81650266	81650339	43389	32,96	0,2	22,61	2,6	196	134	0.002799	0.239051	1.0,0.97	0.883,0.874	0.106
7533	PRPF3	PRPF3	chr1	+	150346017	150346136	150344433	150344547	150349156	150349218	7533	194254	3,9	258205	2,0	253	134	0.00279697	0.239051	0.972,0.937	0.986,1.0	-0.038
23975	SLC35A3	SLC35A3	chr1	+	100017681	100017815	100015301	100015420	100022385	100026978	23975	143226	15,8	170188	5,2	268	134	0.00281102	0.239722	0.827,0.934	0.944,0.979	-0.081
12421	UIMC1	UIMC1	chr5	-	176970741	176970866	176958092	176958154	176975395	176975480	12421	233403	8,5	312266	1,0	259	134	0.00284499	0.240838	0.938,0.977	0.994,1.0	-0.039
15982	C11orf65	C11orf65	chr11	-	108407095	108407149	108406762	108406963	108431745	108431838	15982	1,5	2,3	1,3	0,1	188	134	0.00284486	0.240838	0.263,0.543	1.0,0.681	-0.438
34311	TRAIP	TRAIP	chr3	-	49840283	49840373	49839771	49839860	49843800	49843928	34311	80,70	4,7	93,36	2,0	224	134	0.00284395	0.240838	0.923,0.857	0.965,1.0	-0.092
53502	UBE2Q2P2	UBE2Q2P2	chr15	+	82404611	82404751	82355135	82355374	82414600	82415611	53502	12,26	5,0	12,26	0,0	274	134	0.00284184	0.240838	0.54,1.0	1.0,1.0	-0.23
6831	TUSC3	TUSC3	chr8	+	15748374	15748465	15743537	15743612	15764202	15766649	6831	260708	5,13	418511	2,1	225	134	0.00284045	0.240838	0.969,0.97	0.992,0.997	-0.025
44778	RBBP7	RBBP7	chrX	-	16853681	16853842	16849243	16849301	16869075	16869220	44778	307436	5,0	422376	16,3	295	134	0.00285258	0.241127	0.965,1.0	0.923,0.983	0.029
33872	GNMT	GNMT	chr6	+	42963071	42963214	42962761	42962878	42963327	42963449	33872	0,11	2,1	3,3	0,0	277	134	0.00286868	0.242133	0.0,0.842	1.0,1.0	-0.579
4390	TRIM59	TRIM59	chr3	-	160448725	160448795	160435502	160439186	160449716	160449838	4390	59,74	2,19	112,48	2,3	204	134	0.0028738	0.24221	0.951,0.719	0.974,0.913	-0.109
18881	GPATCH2	GPATCH2	chr1	-	217491679	217491750	217449248	217449337	217514821	217514889	18881	10,5	0,0	14,4	0,6	205	134	0.00288358	0.242679	1.0,1.0	1.0,0.304	0.348
11021	LARP1B	LARP1B	chr4	+	128176871	128176907	128162193	128162317	128178430	128178642	11021	4,2	1,10	0,1	4,5	170	134	0.00289808	0.243544	0.759,0.136	0.0,0.136	0.38
34604	BFSP1	BFSP1	chr20	-	17514720	17514816	17511975	17512068	17524847	17524908	34604	17,21	0,0	23,13	5,0	230	134	0.00290714	0.24395	1.0,1.0	0.728,1.0	0.136
23149	CACNA2D3	CACNA2D3	chr3	+	54879349	54879411	54879017	54879089	54880795	54880863	23149	2,5	5,2	1,0	3,1	196	134	0.00294653	0.246284	0.215,0.631	0.186,0.0	0.33
40061	DERL2	DERL2	chr17	-	5485150	5485216	5480053	5480144	5486068	5486230	40061	80,71	1,0	110,35	0,8	200	134	0.00295204	0.246284	0.982,1.0	1.0,0.746	0.118
43381	SSBP2	SSBP2	chr5	-	81615472	81615557	81513627	81513717	81650266	81650339	43381	35,52	0,2	25,32	2,6	219	134	0.00295103	0.246284	1.0,0.941	0.884,0.765	0.146
5601	USP25	USP25	chr21	+	15849776	15849872	15842397	15842540	15864267	15864446	5601	15,20	88178	31,31	98129	230	134	0.00294658	0.246284	0.09,0.061	0.156,0.123	-0.064
5050	SENP3-EIF4A1	SENP3-EIF4A1	chr17	+	7570355	7570493	7565439	7565587	7571372	7571479	5050	25,56	6,4	36,41	2,0	272	134	0.00297068	0.247481	0.672,0.873	0.899,1.0	-0.177
16609	ELMO1	ELMO1	chr7	-	36887559	36887672	36878009	36878117	36894853	36895017	16609	21,17	0,5	14,23	0,0	247	134	0.00297982	0.24785	1.0,0.648	1.0,1.0	-0.176
1932	ADSL	ADSL	chr22	+	40353072	40353117	40346499	40346711	40358863	40359035	1932	6,5	4,11	2,1	1,0	179	134	0.00298371	0.24785	0.529,0.254	0.6,1.0	-0.409
26740	RANBP3	RANBP3	chr19	-	5957917	5957973	5927967	5928087	5978060	5978309	26740	1,2	2,1	5,2	1,0	190	134	0.00298864	0.247903	0.261,0.585	0.779,1.0	-0.466
16203	ZSWIM6	ZSWIM6	chr5	+	61472680	61473037	61332272	61332948	61490785	61490934	16203	121173	5,2	125169	0,0	491	134	0.00300347	0.248775	0.868,0.959	1.0,1.0	-0.087
20687	IQCH-AS1	IQCH-AS1	chr15	-	67466493	67466738	67459691	67459975	67518999	67519102	20687	3,5	0,1	0,3	5,0	379	134	0.00301502	0.248817	1.0,0.639	0.0,1.0	0.32
22275	UBL7	UBL7	chr15	-	74451435	74451520	74445976	74446227	74456551	74456671	22275	4,1	5,5	1,0	12,17	219	134	0.00301412	0.248817	0.329,0.109	0.049,0.0	0.195
27769	TIMM23	TIMM23	chr10	+	46002360	46002484	45972452	45972730	46003202	46003741	27769	0,2	1,5	2,4	1,1	258	134	0.00301693	0.248817	0.0,0.172	0.51,0.675	-0.507
16266	MYO3A	MYO3A	chr10	+	26120675	26120802	26096567	26096682	26125397	26125608	16266	7,19	4,1	16,20	1,0	261	134	0.00302159	0.248845	0.473,0.907	0.891,1.0	-0.256
48159	OTUD6B	OTUD6B	chr8	+	91076591	91076731	91073830	91073911	91078355	91078668	48159	4,5	112155	18,5	133,88	274	134	0.00304331	0.250277	0.017,0.016	0.062,0.027	-0.028
41559	SLC25A32	SLC25A32	chr8	-	103404775	103404861	103403163	103403324	103407633	103407784	41559	228212	0,1	238158	6,5	220	134	0.00306689	0.251141	1.0,0.992	0.96,0.951	0.04
44299	UGT2B4	UGT2B4	chr4	-	69485207	69485427	69480164	69480910	69486608	69486696	44299	7,5	0,0	17,16	2,2	354	134	0.00306585	0.251141	1.0,1.0	0.763,0.752	0.242
6538	CLUHP3	CLUHP3	chr16	+	31702534	31702681	31700612	31700738	31703155	31703367	6538	4,6	3,5	11,14	1,2	281	134	0.00306041	0.251141	0.389,0.364	0.84,0.769	-0.428
39705	DDX42	DDX42	chr17	+	63787033	63787270	63774188	63774376	63792411	63792562	39705	627789	1,3	755606	7,10	371	134	0.00307355	0.251329	0.996,0.99	0.975,0.956	0.027
60361	UBXN7	UBXN7	chr3	-	196407245	196407393	196402951	196403019	196432326	196432474	60361	176211	0,2	196178	9,2	282	134	0.00310018	0.253147	1.0,0.98	0.912,0.977	0.045
31660	LNX2	LNX2	chr13	-	27581296	27581803	27569028	27569276	27620374	27620583	31660	184350	1,0	201265	6,2	641	134	0.00311328	0.2535	0.975,1.0	0.875,0.965	0.068
60532	SUPT7L	SUPT7L	chr2	-	27660983	27661388	27657344	27657669	27662178	27662281	60532	481648	1,0	507490	8,3	539	134	0.00311105	0.2535	0.992,1.0	0.94,0.976	0.038
13195	NUDT13	NUDT13	chr10	+	73124213	73124320	73122174	73122309	73125117	73125243	13195	13,16	0,2	5,8	3,3	241	134	0.0031283	0.253564	1.0,0.816	0.481,0.597	0.369
25161	FAM206A	FAM206A	chr9	+	108936307	108936437	108934392	108934565	108939195	108939272	25161	43,79	5,2	80,63	0,1	264	134	0.00312946	0.253564	0.814,0.952	1.0,0.97	-0.102
25974	IL4R	IL4R	chr16	+	27341069	27341313	27340185	27340273	27342120	27342259	25974	2,8	36,43	12,8	22,24	378	134	0.00313248	0.253564	0.019,0.062	0.162,0.106	-0.093
54505	PKD1P1	PKD1P1	chr16	+	16318550	16318734	16317895	16318079	16318922	16319038	54505	19,51	2,3	36,40	0,0	318	134	0.00312494	0.253564	0.8,0.878	1.0,1.0	-0.161
60840	LRSAM1	LRSAM1	chr9	+	127451928	127452084	127451485	127451669	127454495	127454599	60840	71170	0,2	97142	1,9	290	134	0.00313607	0.253564	1.0,0.975	0.978,0.879	0.059
59596	WDR27	WDR27	chr6	-	169572418	169572540	169457207	169457634	169582835	169582934	59596	4,1	2,4	4,1	0,1	256	134	0.00316368	0.255439	0.511,0.116	1.0,0.344	-0.358
14054	ACTR3	ACTR3	chr2	+	113931300	113931396	113913171	113913227	113939958	113940102	14054	1,0	0,2	1,1	1,0	230	134	0.00317701	0.256156	1.0,0.0	0.368,1.0	-0.184
48394	RIN3	RIN3	chr14	+	92676474	92676606	92659160	92659469	92684986	92685150	48394	30,71	1,8	44,73	2,0	266	134	0.00320596	0.258129	0.938,0.817	0.917,1.0	-0.081
20307	EFCAB2	EFCAB2	chr1	+	245017241	245017326	244970328	244970443	245059385	245059458	20307	19,15	6,9	36,15	3,2	219	134	0.00322179	0.258681	0.66,0.505	0.88,0.821	-0.268
2641	CAMK2B	CAMK2B	chr7	-	44232821	44232866	44231005	44231054	44234389	44234461	2641	2,6	7,44	0,1	19,25	179	134	0.00321808	0.258681	0.176,0.093	0.0,0.029	0.12
23150	CACNA2D3	CACNA2D3	chr3	+	54987682	54987753	54984607	54984670	55004762	55004838	23150	6,9	3,1	8,6	0,0	205	134	0.00325783	0.261211	0.567,0.855	1.0,1.0	-0.289
6754	CLK1	CLK1	chr2	-	200857717	200857884	200856890	200856985	200859679	200861466	6754	76148	1,0	89117	8,0	301	134	0.00326678	0.261564	0.971,1.0	0.832,1.0	0.07
2630	TRAK2	TRAK2	chr2	-	201394797	201394872	201392908	201393046	201395313	201395444	2630	73,57	7,1	69,38	1,0	209	134	0.00327547	0.261897	0.87,0.973	0.978,1.0	-0.068
39969	HSF2BP	HSF2BP	chr21	-	43592224	43592328	43529191	43529962	43613829	43613947	39969	9,1	0,6	1,2	0,0	238	134	0.00328234	0.262082	1.0,0.086	1.0,1.0	-0.457
11927	TRAPPC4	TRAPPC4	chr11	+	119019142	119019317	119018530	119018970	119021759	119021886	11927	459672	1,0	622446	13,2	309	134	0.00331219	0.263566	0.995,1.0	0.954,0.99	0.026
30394	STOX1	STOX1	chr10	+	68884259	68884459	68881957	68882110	68892588	68893060	30394	27,55	3,6	40,46	2,0	334	134	0.00331418	0.263566	0.783,0.786	0.889,1.0	-0.16
47736	C20orf96	C20orf96	chr20	-	275967	276086	270862	271267	277043	277145	47736	24,68	0,6	28,58	0,0	253	134	0.00331464	0.263566	1.0,0.857	1.0,1.0	-0.072
26193	KIF23	KIF23	chr15	+	69446282	69446364	69446008	69446091	69446870	69446941	26193	379497	7,17	420380	27,20	216	134	0.00332853	0.264165	0.971,0.948	0.906,0.922	0.045
46581	PCGF5	PCGF5	chr10	+	91271637	91271697	91251291	91251440	91278268	91284331	46581	15,25	0,6	20,32	0,1	194	134	0.00333133	0.264165	1.0,0.742	1.0,0.957	-0.107
5373	ANKS3	ANKS3	chr16	-	4729979	4730151	4724749	4724831	4734155	4734377	5373	14,44	6,5	38,12	1,1	306	134	0.00333972	0.264466	0.505,0.794	0.943,0.84	-0.242
19714	PAX2	PAX2	chr10	+	100824901	100824984	100824647	100824749	100827008	100827095	19714	0,5	2,9	0,0	5,6	217	134	0.00336649	0.265404	0.0,0.255	0.0,0.0	0.128
3508	ELMOD2	ELMOD2	chr4	+	140540167	140540301	140535732	140535830	140542573	140542642	3508	100151	0,0	141109	6,2	268	134	0.00337458	0.265404	1.0,1.0	0.922,0.965	0.056
40339	GYLTL1B	GYLTL1B	chr11	+	45928176	45928372	45927919	45928069	45928629	45929096	40339	65444	2,2	59326	9,3	330	134	0.00336505	0.265404	0.93,0.989	0.727,0.978	0.107
46183	FLOT1	FLOT1	chr6	-	30741613	30741704	30740495	30740591	30742146	30742203	46183	0,1	6,3	5,3	13,4	225	134	0.00337371	0.265404	0.0,0.166	0.186,0.309	-0.164
53911	ARHGEF11	ARHGEF11	chr1	-	156938417	156938513	156937248	156937496	156939547	156939910	53911	73,78	0,2	84,48	3,6	230	134	0.00337049	0.265404	1.0,0.958	0.942,0.823	0.097
33223	GTPBP10	GTPBP10	chr7	+	90355085	90355230	90352815	90353009	90374301	90374354	33223	13,9	1,3	14,8	0,0	279	134	0.00339674	0.266253	0.862,0.59	1.0,1.0	-0.274
62691	C16orf93	C16orf93	chr16	-	30760605	30760668	30760036	30760453	30761197	30761229	62691	70106	10,13	89,61	1,5	197	134	0.00339923	0.266253	0.826,0.847	0.984,0.892	-0.101
7198	ZNF207	ZNF207	chr17	+	32360891	32360967	32360597	32360765	32362913	32362984	7198	265402	6,11	313308	3,1	210	134	0.00339306	0.266253	0.966,0.959	0.985,0.995	-0.028
10373	BANP	BANP	chr16	+	88006089	88006265	87984059	87984259	88018427	88018667	10373	126144	6,3	125,94	0,1	310	134	0.00343787	0.266389	0.901,0.954	1.0,0.976	-0.06
10760	STX8	STX8	chr17	-	9505037	9505162	9491828	9491921	9568370	9568470	10760	115339	4,7	177261	0,1	259	134	0.0034246	0.266389	0.937,0.962	1.0,0.993	-0.047
2827	RANBP10	RANBP10	chr16	-	67772033	67772086	67744287	67744455	67805427	67805539	2827	47,43	3,4	57,43	1,0	187	134	0.00342103	0.266389	0.918,0.885	0.976,1.0	-0.087
40272	DTNB	DTNB	chr2	-	25383835	25383889	25379289	25379323	25387288	25387378	40272	12,29	41,76	25,33	23,50	188	134	0.00341597	0.266389	0.173,0.214	0.437,0.32	-0.185
44357	CAST	CAST	chr5	+	96757582	96757654	96754657	96754741	96762273	96762372	44357	114229	3,0	141195	11,2	206	134	0.00342988	0.266389	0.961,1.0	0.893,0.984	0.042
47513	ZNF568	ZNF568	chr19	+	36922585	36922846	36917578	36917648	36936745	36936872	47513	20,34	1,4	51,34	1,0	395	134	0.00341395	0.266389	0.872,0.743	0.945,1.0	-0.165
58714	ATP9B	ATP9B	chr18	+	79213961	79214038	79206936	79207012	79253380	79253541	58714	17,25	1,4	9,21	0,0	211	134	0.00343793	0.266389	0.915,0.799	1.0,1.0	-0.143
8617	RNFT1	RNFT1	chr17	-	59960067	59960168	59958290	59958444	59962826	59963284	8617	34,64	4,7	40,46	1,1	235	134	0.0034297	0.266389	0.829,0.839	0.958,0.963	-0.126
34425	TBC1D2B	TBC1D2B	chr15	-	78008996	78009114	78003304	78003490	78012822	78013317	34425	103119	0,0	109112	7,1	252	134	0.00344482	0.266564	1.0,1.0	0.892,0.983	0.063
24837	ATG10	ATG10	chr5	+	82164398	82164537	81987558	81987678	82178489	82178587	24837	48114	2,5	34,91	0,0	273	134	0.00345242	0.266794	0.922,0.918	1.0,1.0	-0.08
34845	C18orf8	C18orf8	chr18	+	23506969	23507054	23504370	23504447	23507984	23508041	34845	237204	2,18	366158	2,5	219	134	0.00350282	0.270326	0.986,0.874	0.991,0.951	-0.041
61744	MIPOL1	MIPOL1	chr14	+	37308055	37308089	37285317	37285447	37369516	37369624	61744	8,27	1,4	9,18	0,0	168	134	0.0035194	0.271243	0.865,0.843	1.0,1.0	-0.146
34712	GNB1L	GNB1L	chr22	-	19812284	19812447	19806658	19806757	19854442	19854539	34712	220401	9,16	298279	3,5	297	134	0.00354723	0.272776	0.917,0.919	0.978,0.962	-0.052
50073	FAM86FP	FAM86FP	chr12	-	8238666	8238749	8231048	8232607	8242751	8242946	50073	20,54	1,8	28,54	2,0	217	134	0.00354875	0.272776	0.925,0.807	0.896,1.0	-0.082
35392	AARS2	AARS2	chr6	-	44306493	44306532	44306279	44306391	44306922	44307031	35392	110159	3,1	122112	11,3	173	134	0.00359228	0.275403	0.966,0.992	0.896,0.967	0.047
4954	SYP	SYP	chrX	-	49197714	49197839	49194165	49194361	49198967	49199033	4954	271331	11,2	372236	2,0	259	134	0.00359248	0.275403	0.927,0.988	0.99,1.0	-0.037
23219	TANC1	TANC1	chr2	+	159150369	159150556	159136193	159136298	159163282	159163546	23219	37,51	3,3	57,36	0,1	321	134	0.00360169	0.275742	0.837,0.876	1.0,0.938	-0.112
21079	RNF138	RNF138	chr18	+	32123517	32123574	32092605	32092886	32129118	32131561	21079	39,32	0,6	34,31	0,0	191	134	0.00361329	0.275912	1.0,0.789	1.0,1.0	-0.105
22229	ITGB3BP	ITGB3BP	chr1	-	63490082	63490218	63478763	63478833	63508527	63508570	22229	10122047	27,26	13531584	52,40	270	134	0.00361348	0.275912	0.949,0.975	0.928,0.952	0.022
40314	SNRPE	SNRPE	chr1	+	203862181	203862222	203861584	203861743	203863662	203863725	40314	4981293	23,21	6221139	11,9	175	134	0.00362599	0.276501	0.943,0.979	0.977,0.99	-0.023
49196	DEK	DEK	chr6	-	18237380	18237516	18226173	18226242	18256360	18256455	49196	9,16	2,2	14,13	0,0	270	134	0.00365473	0.278324	0.691,0.799	1.0,1.0	-0.255
40420	FAAH	FAAH	chr1	+	46409100	46409198	46408458	46408584	46410397	46410497	40420	1,11	1,0	8,2	4,1	232	134	0.00366789	0.278958	0.366,1.0	0.536,0.536	0.147
324	ARL15	ARL15	chr5	-	54154579	54154639	54113201	54113410	54310431	54310573	324	16,45	0,1	26,27	1,5	194	134	0.00368326	0.279023	1.0,0.969	0.947,0.789	0.116
35645	MAEA	MAEA	chr4	+	1327626	1327703	1322380	1322503	1332756	1332865	35645	382286	8,6	554227	1,0	211	134	0.00368202	0.279023	0.968,0.968	0.997,1.0	-0.03
4868	RASSF3	RASSF3	chr12	+	64688215	64688453	64684786	64684894	64691469	64691579	4868	175260	9,2	180193	0,2	372	134	0.00367672	0.279023	0.875,0.979	1.0,0.972	-0.059
12680	UBE2C	UBE2C	chr20	+	45814383	45814470	45813436	45813464	45815853	45815913	12680	6221449	13,1	7901303	23,12	221	134	0.00369882	0.279834	0.967,0.999	0.954,0.985	0.013
29974	ITGA8	ITGA8	chr10	-	15586583	15586664	15575488	15575594	15592224	15592304	29974	14,33	0,6	20,33	0,1	215	134	0.00373706	0.281362	1.0,0.774	1.0,0.954	-0.09
33271	CMTM8	CMTM8	chr3	+	32357372	32357546	32238678	32239119	32367871	32367988	33271	253573	1,6	304456	6,14	308	134	0.00373854	0.281362	0.991,0.976	0.957,0.934	0.038
35618	FASTK	FASTK	chr7	-	151079499	151079922	151078841	151079021	151080684	151080883	35618	577744	8,16	651629	5,3	557	134	0.0037316	0.281362	0.946,0.918	0.969,0.981	-0.043
59080	SAMD4A	SAMD4A	chr14	+	54702061	54702580	54567611	54568112	54748814	54748924	59080	42,94	0,1	71,75	3,3	653	134	0.00372822	0.281362	1.0,0.951	0.829,0.837	0.143
413	MPHOSPH9	MPHOSPH9	chr12	-	123176687	123176789	123166654	123166789	123179925	123179990	413	132202	2,0	154133	3,7	236	134	0.00374592	0.28155	0.974,1.0	0.967,0.915	0.046
26788	PRKAB1	PRKAB1	chr12	+	119673963	119674057	119672300	119672464	119676536	119676670	26788	113170	3,6	140119	0,0	228	134	0.00378315	0.283609	0.957,0.943	1.0,1.0	-0.05
54329	EPS15L1	EPS15L1	chr19	-	16377121	16377254	16361577	16361984	16392303	16392440	54329	31,69	1,6	25,66	1,0	267	134	0.00378287	0.283609	0.94,0.852	0.926,1.0	-0.067
17686	ELAVL2	ELAVL2	chr9	-	23693447	23693486	23690104	23692884	23701378	23701604	17686	2,0	37,80	6,5	55,72	173	134	0.00383624	0.287215	0.04,0.0	0.078,0.051	-0.044
27122	MRPL33	MRPL33	chr2	+	27774423	27774530	27771716	27771799	27779432	27779741	27122	204645	16,19	327477	6,8	241	134	0.00385811	0.287853	0.876,0.95	0.968,0.971	-0.056
28256	TMEM65	TMEM65	chr8	-	124327353	124327421	124323320	124323375	124371853	124372699	28256	52133	2,6	63,96	0,0	202	134	0.00385368	0.287853	0.945,0.936	1.0,1.0	-0.059
61094	ZBTB8OS	ZBTB8OS	chr1	-	32633950	32634110	32627507	32627544	32634767	32634792	61094	86,97	18,22	122,83	10,9	294	134	0.00385975	0.287853	0.685,0.668	0.848,0.808	-0.151
16709	BDH1	BDH1	chr3	-	197546360	197546486	197533488	197533561	197555780	197555987	16709	40,50	1,0	46,33	4,2	260	134	0.0039085	0.288503	0.954,1.0	0.856,0.895	0.102
22272	UBL7	UBL7	chr15	-	74449185	74449353	74445976	74446227	74456551	74456671	22272	154121	5,5	179102	12,17	302	134	0.00388914	0.288503	0.932,0.915	0.869,0.727	0.125
2800	CENPK	CENPK	chr5	-	65554796	65554946	65552492	65552549	65561496	65561564	2800	204318	13,31	300210	9,10	284	134	0.00388745	0.288503	0.881,0.829	0.94,0.908	-0.069
32835	NEO1	NEO1	chr15	+	73293389	73293548	73289145	73289238	73298347	73298611	32835	148309	2,8	154207	0,0	293	134	0.00389424	0.288503	0.971,0.946	1.0,1.0	-0.042
49567	AAMDC	AAMDC	chr11	+	77869721	77869817	77842478	77842628	77872174	77872352	49567	250536	9,21	352336	2,8	230	134	0.0039063	0.288503	0.942,0.937	0.99,0.961	-0.036
53408	NDUFAF5	NDUFAF5	chr20	+	13794837	13794941	13788588	13788652	13798460	13798500	53408	36,96	12,9	40,54	1,3	238	134	0.0038821	0.288503	0.628,0.857	0.957,0.91	-0.191
54371	DHTKD1	DHTKD1	chr10	+	12107908	12108015	12101041	12101181	12112899	12113064	54371	67177	4,5	101119	1,0	241	134	0.00390056	0.288503	0.903,0.952	0.983,1.0	-0.064
55229	ABI2	ABI2	chr2	+	203366876	203367044	203328238	203328631	203380207	203380384	55229	397803	11,11	469677	1,6	302	134	0.0038938	0.288503	0.941,0.97	0.995,0.98	-0.032
1179	DENND4C	DENND4C	chr9	+	19296007	19296246	19290703	19290876	19298055	19298122	1179	91171	3,4	157144	0,0	373	134	0.00395523	0.2887	0.916,0.939	1.0,1.0	-0.073
21387	YTHDF2	YTHDF2	chr1	+	28742402	28743986	28738258	28738338	28768928	28769775	21387	73348586	31,47	83406354	70,49	1718	134	0.00395404	0.2887	0.949,0.934	0.903,0.91	0.035
28045	C11orf70	C11orf70	chr11	+	102066484	102066651	102058879	102058955	102075872	102076045	28045	7,45	0,0	25,40	1,4	301	134	0.00395738	0.2887	1.0,1.0	0.918,0.817	0.133
31367	SERPING1	SERPING1	chr11	+	57599878	57600377	57598231	57598321	57602034	57602169	31367	7132	0,0	12116	0,5	633	134	0.0039256	0.2887	1.0,1.0	1.0,0.831	0.085
33219	GTPBP10	GTPBP10	chr7	+	90354457	90354549	90346664	90346774	90374301	90374354	33219	1,6	0,0	0,2	3,0	226	134	0.00395849	0.2887	1.0,1.0	0.0,1.0	0.5
35409	CLCN2	CLCN2	chr3	-	184355373	184355529	184354903	184354973	184355693	184355778	35409	12,20	1,3	24,37	0,0	290	134	0.00396338	0.2887	0.847,0.755	1.0,1.0	-0.199
3577	AP1G2	AP1G2	chr14	-	23563583	23563638	23563379	23563502	23564045	23564221	3577	15,18	0,0	9,21	5,0	189	134	0.00395629	0.2887	1.0,1.0	0.561,1.0	0.22
42271	ZNF140	ZNF140	chr12	+	133081272	133081329	133080202	133081072	133083102	133083229	42271	55,33	0,0	41,37	5,1	191	134	0.00396625	0.2887	1.0,1.0	0.852,0.963	0.093
43094	TMTC4	TMTC4	chr13	-	100662963	100663180	100642210	100642311	100664220	100664336	43094	77157	7,0	93100	0,0	351	134	0.00395881	0.2887	0.808,1.0	1.0,1.0	-0.096
46109	ZNF75D	ZNF75D	chrX	-	135291008	135291135	135285786	135287846	135341767	135344087	46109	14,35	0,5	19,25	0,0	261	134	0.0039394	0.2887	1.0,0.782	1.0,1.0	-0.109
61895	BARD1	BARD1	chr2	-	214780559	214781509	214769231	214769312	214792296	214792445	61895	360447	3,5	404349	0,1	1084	134	0.00393563	0.2887	0.937,0.917	1.0,0.977	-0.061
32442	TMEM214	TMEM214	chr2	+	27039740	27039837	27039046	27039164	27040029	27040198	32442	229398	6,3	261257	12,10	231	134	0.00398129	0.289088	0.957,0.987	0.927,0.937	0.04
53074	C2CD3	C2CD3	chr11	-	74161398	74161556	74139604	74139828	74168343	74168613	53074	55,90	10,26	130,86	8,12	292	134	0.0039816	0.289088	0.716,0.614	0.882,0.767	-0.159
60659	SLC47A1	SLC47A1	chr17	+	19567095	19567228	19566789	19566859	19571477	19571572	60659	84154	7,3	111109	2,0	267	134	0.00398928	0.28928	0.858,0.963	0.965,1.0	-0.072
44018	TAB3	TAB3	chrX	-	30842965	30843049	30834050	30834152	30846550	30846644	44018	59,90	6,1	48,60	10,8	218	134	0.00402207	0.291292	0.858,0.982	0.747,0.822	0.135
41203	TMEM135	TMEM135	chr11	+	87157340	87157406	87037843	87038186	87236637	87236684	41203	41,38	5,1	34,26	0,0	200	134	0.00404637	0.292684	0.846,0.962	1.0,1.0	-0.096
58466	NFATC2IP	NFATC2IP	chr16	+	28955977	28956058	28954564	28954682	28956150	28956337	58466	153226	7,6	207164	1,2	215	134	0.0040709	0.294089	0.932,0.959	0.992,0.981	-0.041
20534	ZNF607	ZNF607	chr19	-	37707913	37708012	37696362	37699895	37709695	37709822	20534	30,19	0,0	31,21	2,3	233	134	0.0040966	0.294247	1.0,1.0	0.899,0.801	0.15
28801	RBM39	RBM39	chr20	-	35729461	35729527	35729311	35729365	35731940	35732135	28801	14691373	45,31	17691119	105,28	200	134	0.00409668	0.294247	0.956,0.967	0.919,0.964	0.02
52657	OSBPL10	OSBPL10	chr3	-	31830039	31830231	31747909	31748120	31876432	31876512	52657	17,60	2,3	33,68	0,0	326	134	0.0040986	0.294247	0.777,0.892	1.0,1.0	-0.165
57776	ANKRD13A	ANKRD13A	chr12	+	110018344	110018488	110013124	110013249	110019138	110019328	57776	126128	4,8	179,97	2,1	278	134	0.00408784	0.294247	0.938,0.885	0.977,0.979	-0.067
60111	ZNF502	ZNF502	chr3	+	44714590	44714688	44712642	44712744	44720202	44720316	60111	0,2	6,0	5,2	0,1	232	134	0.00408389	0.294247	0.0,1.0	1.0,0.536	-0.268
35514	CCT7	CCT7	chr2	+	73243003	73243129	73234235	73234384	73244543	73244715	35514	23,19	4,2	22,8	1,0	260	134	0.00411279	0.294344	0.748,0.83	0.919,1.0	-0.171
49489	NRXN3	NRXN3	chr14	+	79805111	79805199	79697629	79697937	79861038	79868290	49489	13,15	0,0	25,16	5,0	222	134	0.00411527	0.294344	1.0,1.0	0.751,1.0	0.125
50344	POLA1	POLA1	chrX	+	24745417	24745542	24743229	24743329	24748310	24748460	50344	314337	7,7	400245	1,2	259	134	0.00411402	0.294344	0.959,0.961	0.995,0.984	-0.03
55814	ARL6	ARL6	chr3	+	97791770	97791826	97787989	97788119	97798023	97798535	55814	69105	4,8	96,94	1,2	190	134	0.00412451	0.294639	0.924,0.903	0.985,0.971	-0.065
38642	CLN6	CLN6	chr15	-	68211674	68211863	68211262	68211318	68214289	68214388	38642	793595	4,3	779395	14,5	323	134	0.00413217	0.294821	0.988,0.988	0.958,0.97	0.024
19711	HLCS	HLCS	chr21	-	36938831	36938994	36936448	36937392	36962035	36962170	19711	96110	4,4	150,41	1,0	297	134	0.004145	0.295371	0.915,0.925	0.985,1.0	-0.072
57943	BAIAP3	BAIAP3	chr16	+	1346846	1346955	1346604	1346684	1347297	1347369	57943	1,11	0,7	6,9	0,1	243	134	0.0041541	0.295654	1.0,0.464	1.0,0.832	-0.184
29104	CDK4	CDK4	chr12	-	57751206	57751342	57749453	57749504	57752174	57752447	29104	63,57	4,2	35,39	13,4	270	134	0.00417506	0.296485	0.887,0.934	0.572,0.829	0.21
42059	LOC401320	LOC401320	chr7	-	30561465	30562128	30548356	30550781	30563730	30563998	42059	14,26	1,3	22,19	0,1	797	134	0.00418411	0.296485	0.702,0.593	1.0,0.762	-0.234
44474	HJURP	HJURP	chr2	-	233845727	233845820	233844204	233844283	233852564	233852620	44474	65101	6,3	103,88	1,1	227	134	0.00418634	0.296485	0.865,0.952	0.984,0.981	-0.074
5543	NDST1	NDST1	chr5	+	150545311	150545486	150540081	150540264	150548217	150548388	5543	113116	0,8	122,88	1,0	309	134	0.00418608	0.296485	1.0,0.863	0.981,1.0	-0.059
140	ZNF252P	ZNF252P	chr8	-	144994478	144994592	144973588	144978553	144999602	144999769	140	16,14	0,2	21,7	5,4	248	134	0.00425734	0.297362	1.0,0.791	0.694,0.486	0.305
14447	DNAH14	DNAH14	chr1	+	225007412	225007544	224974090	224974153	225038693	225038823	14447	2,1	0,0	3,2	1,2	266	134	0.00424445	0.297362	1.0,1.0	0.602,0.335	0.531
18652	UBXN2A	UBXN2A	chr2	+	23984672	23984831	23982895	23983033	23999671	24000823	18652	238335	8,10	358270	6,0	293	134	0.00421689	0.297362	0.932,0.939	0.965,1.0	-0.047
30745	ACSL3	ACSL3	chr2	+	222887829	222887888	222861013	222861258	222900673	222900780	30745	159189	1,3	199148	10,5	193	134	0.00425376	0.297362	0.991,0.978	0.933,0.954	0.041
31350	PAG1	PAG1	chr8	-	81070111	81070170	81029995	81030089	81111590	81112068	31350	9,48	2,9	16,28	0,2	193	134	0.00426063	0.297362	0.758,0.787	1.0,0.907	-0.181
32335	PRMT7	PRMT7	chr16	+	68347210	68347294	68346144	68346280	68347630	68347678	32335	158217	3,0	196136	12,0	218	134	0.00420609	0.297362	0.97,1.0	0.909,1.0	0.03
33194	EVI5	EVI5	chr1	-	92624175	92624334	92607580	92607727	92625793	92625934	33194	85,76	0,0	103,83	7,0	293	134	0.00425774	0.297362	1.0,1.0	0.871,1.0	0.065
39379	MCTP1	MCTP1	chr5	-	94923961	94924021	94912805	94912976	94931952	94931991	39379	1,1	0,6	3,1	1,0	194	134	0.00422042	0.297362	1.0,0.103	0.674,1.0	-0.285
39955	SMG9	SMG9	chr19	-	43744771	43744884	43740106	43740218	43747441	43747539	39955	170129	3,10	246125	1,3	247	134	0.00423727	0.297362	0.968,0.875	0.993,0.958	-0.054
4762	GSDMB	GSDMB	chr17	-	39908957	39909042	39906960	39906987	39909755	39909924	4762	0,5	1,0	1,0	0,1	219	134	0.00425162	0.297362	0.0,1.0	1.0,0.0	0
49076	KIAA1191	KIAA1191	chr5	-	176350612	176350732	176347920	176348063	176361601	176361807	49076	1,6	3,2	1,6	1,0	254	134	0.00423769	0.297362	0.15,0.613	0.345,1.0	-0.291
63190	POLR3C	POLR3C	chr1	+	145838055	145838206	145833489	145833582	145839889	145839991	63190	191217	5,5	246130	0,1	285	134	0.00423505	0.297362	0.947,0.953	1.0,0.984	-0.042
29338	ARRB2	ARRB2	chr17	+	4715012	4715043	4710493	4710744	4716411	4716608	29338	14,28	2,8	18,19	2,0	165	134	0.0043068	0.299678	0.85,0.74	0.88,1.0	-0.145
42733	TAPT1	TAPT1	chr4	-	16170652	16170729	16166632	16166793	16174203	16174272	42733	65,81	9,9	76,89	3,3	211	134	0.00430941	0.299678	0.821,0.851	0.941,0.95	-0.11
62799	APC	APC	chr5	+	112834950	112835165	112828855	112828972	112837552	112846239	62799	107,72	3,1	98,45	9,4	349	134	0.00430754	0.299678	0.932,0.965	0.807,0.812	0.139
16830	GEMIN8	GEMIN8	chrX	-	14026051	14026221	14021463	14021511	14029776	14029916	16830	14,41	6,16	14,29	19,26	304	134	0.00431914	0.299993	0.507,0.53	0.245,0.33	0.231
46145	ITGA9-AS1	ITGA9-AS1	chr3	-	37851423	37851492	37834678	37834767	37861700	37861780	46145	1,3	9,11	7,5	8,3	203	134	0.0043362	0.300454	0.068,0.153	0.366,0.524	-0.335
47315	FAM228B	FAM228B	chr2	+	24164197	24164335	24146929	24147086	24167626	24167683	47315	4,20	2,2	8,18	0,0	272	134	0.00433473	0.300454	0.496,0.831	1.0,1.0	-0.337
37598	MAPK4	MAPK4	chr18	+	50725961	50726175	50715078	50715223	50729157	50731826	37598	4,34	0,6	9,26	1,0	348	134	0.00434628	0.300594	1.0,0.686	0.776,1.0	-0.045
38519	TIMM23B	TIMM23B	chr10	+	49955001	49955060	49952125	49952219	49958369	49958480	38519	22,19	6,0	31,9	1,0	193	134	0.00434864	0.300594	0.718,1.0	0.956,1.0	-0.119
55616	PASK	PASK	chr2	-	241115021	241115177	241112239	241112439	241115287	241115413	55616	66142	4,3	130,99	0,0	290	134	0.00435858	0.300919	0.884,0.956	1.0,1.0	-0.08
35117	AKAP9	AKAP9	chr7	+	92076854	92077007	92070904	92071009	92077695	92077875	35117	91,85	6,2	80,60	0,1	287	134	0.00437204	0.301488	0.876,0.952	1.0,0.966	-0.069
11948	ADCK1	ADCK1	chr14	+	77924456	77924606	77899099	77899258	77931517	77931711	11948	9,6	1,3	16,10	0,1	284	134	0.00437799	0.301537	0.809,0.486	1.0,0.825	-0.265
26059	TPCN2	TPCN2	chr11	+	69054032	69054097	69048881	69049106	69057577	69057694	26059	26,21	1,0	34,17	1,5	199	134	0.00439053	0.30168	0.946,1.0	0.958,0.696	0.146
46123	FBF1	FBF1	chr17	-	75920006	75920107	75919667	75919874	75920273	75920429	46123	25,89	5,2	25,61	0,1	235	134	0.00438849	0.30168	0.74,0.962	1.0,0.972	-0.135
14088	ZFAND4	ZFAND4	chr10	-	45624582	45624637	45618139	45618260	45625950	45627105	14088	22,37	8,9	25,51	3,3	189	134	0.00441034	0.301962	0.661,0.745	0.855,0.923	-0.186
51546	ERCC6-PGBD3	ERCC6-PGBD3	chr10	-	49524032	49524777	49515104	49517121	49528416	49528525	51546	149143	0,0	200169	2,4	879	134	0.00440703	0.301962	1.0,1.0	0.938,0.866	0.098
54170	CRIP3	CRIP3	chr6	-	43306066	43306124	43305472	43305875	43306218	43306313	54170	8,23	1,0	9,9	8,0	192	134	0.00440836	0.301962	0.848,1.0	0.44,1.0	0.204
29964	SMYD4	SMYD4	chr17	-	1811970	1812115	1804625	1804715	1827860	1828006	29964	74,93	3,11	96,97	3,1	279	134	0.00444907	0.304163	0.922,0.802	0.939,0.979	-0.097
33304	VIPR1	VIPR1	chr3	+	42531470	42531531	42530778	42530912	42531802	42531869	33304	5,18	5,0	14,17	0,0	195	134	0.00445305	0.304163	0.407,1.0	1.0,1.0	-0.296
57129	CENPQ	CENPQ	chr6	+	49470158	49470278	49463382	49463453	49470973	49471028	57129	77256	9,5	150201	4,0	254	134	0.00445832	0.304163	0.819,0.964	0.952,1.0	-0.085
39920	PEX2	PEX2	chr8	-	76988306	76988338	76986186	76986296	76999989	77000288	39920	105223	31,53	131175	23,19	166	134	0.00446403	0.304192	0.732,0.773	0.821,0.881	-0.099
62655	MAPKAP1	MAPKAP1	chr9	-	125484442	125484583	125467971	125468109	125506309	125506417	62655	560627	15,16	629441	5,6	275	134	0.00447401	0.304513	0.948,0.95	0.984,0.973	-0.029
1825	RAB35	RAB35	chr12	-	120098810	120098935	120095094	120097373	120099029	120099154	1825	713519	13,25	874424	14,4	259	134	0.0044869	0.304798	0.966,0.915	0.97,0.982	-0.035
40510	CLASRP	CLASRP	chr19	+	45068014	45068058	45067336	45067594	45069065	45069124	40510	21,48	11,10	22,28	1,3	178	134	0.00448878	0.304798	0.59,0.783	0.943,0.875	-0.223
27120	MRPL33	MRPL33	chr2	+	27772673	27772692	27771716	27771799	27779432	27779741	27120	230409	16,19	311298	6,8	153	134	0.00449973	0.305182	0.926,0.95	0.978,0.97	-0.036
47987	AGAP4	AGAP4	chr10	-	45848842	45848912	45847859	45847954	45853654	45853877	47987	1,0	1,1	1,7	3,1	204	134	0.00451017	0.305531	0.396,0.0	0.18,0.821	-0.302
36150	2020-03-07	2020-03-07	chr2	+	159764625	159764674	159762879	159762993	159767283	159768583	36150	201537	7,20	299369	3,6	183	134	0.00451766	0.305679	0.955,0.952	0.986,0.978	-0.028
41730	TPK1	TPK1	chr7	-	144591422	144591569	144548490	144548602	144623165	144623261	41730	7,38	0,6	8,35	1,0	281	134	0.00452705	0.305955	1.0,0.751	0.792,1.0	-0.021
57017	RIOK3	RIOK3	chr18	+	23463966	23464112	23462963	23463079	23464205	23464313	57017	308432	2,1	359279	13,0	280	134	0.00453644	0.306231	0.987,0.995	0.93,1.0	0.026
27772	TIMM23	TIMM23	chr10	+	45975453	45975512	45972452	45972730	45982522	45982616	27772	12211664	28,45	14351294	17,20	193	134	0.00455217	0.306575	0.968,0.963	0.983,0.978	-0.015
42269	MAGI2-AS3	MAGI2-AS3	chr7	+	79453586	79453655	79452956	79453191	79458846	79458999	42269	0,6	5,20	2,13	3,7	203	134	0.00454822	0.306575	0.0,0.165	0.306,0.551	-0.346
16832	GEMIN8	GEMIN8	chrX	-	14026139	14026221	14021463	14021511	14029776	14029916	16832	39,99	6,16	54,70	19,26	216	134	0.00464809	0.312491	0.801,0.793	0.638,0.626	0.165
46660	GANC	GANC	chr15	+	42280916	42281133	42278481	42278590	42283610	42284424	46660	19,47	0,1	27,53	3,3	351	134	0.00465086	0.312491	1.0,0.947	0.775,0.871	0.151
43715	GLIPR2	GLIPR2	chr9	+	36147785	36147894	36136535	36136791	36162361	36163913	43715	18,38	0,0	30,19	0,5	243	134	0.00467153	0.313515	1.0,1.0	1.0,0.677	0.161
35883	FANCI	FANCI	chr15	+	89307612	89307672	89307475	89307529	89312903	89312972	35883	364544	3,0	478437	15,3	194	134	0.00470781	0.315582	0.988,1.0	0.957,0.99	0.02
17378	MIR99AHG	MIR99AHG	chr21	+	16537378	16537439	16487489	16487538	16606993	16609775	17378	1,21	0,5	7,12	1,0	195	134	0.00474529	0.316989	1.0,0.743	0.828,1.0	-0.042
21761	C11orf49	C11orf49	chr11	+	46987207	46987310	46936688	46936851	47052387	47052518	21761	114352	36,45	183274	16,24	237	134	0.0047399	0.316989	0.642,0.816	0.866,0.866	-0.137
57091	SORBS1	SORBS1	chr10	-	95491034	95491120	95441125	95441180	95561319	95561420	57091	3,17	1,4	6,8	0,1	220	134	0.00474022	0.316989	0.646,0.721	1.0,0.83	-0.232
28785	ZNF852	ZNF852	chr3	-	44502964	44503056	44502541	44502668	44510552	44510640	28785	5,3	4,10	7,12	3,2	226	134	0.00475789	0.317462	0.426,0.151	0.58,0.781	-0.392
12659	SFI1	SFI1	chr22	+	31613141	31613216	31611765	31611840	31614788	31614860	12659	12,37	1,4	9,23	0,0	209	134	0.00478901	0.31917	0.885,0.856	1.0,1.0	-0.129
24628	AP3S2	AP3S2	chr15	-	89877305	89877424	89871474	89871546	89889048	89889140	24628	4,7	0,1	12,8	3,2	253	134	0.00481128	0.319914	1.0,0.788	0.679,0.679	0.215
24836	ATG10	ATG10	chr5	+	82164398	82164537	82058494	82058602	82178489	82178587	24836	65137	1,1	50103	2,6	273	134	0.00480608	0.319914	0.97,0.985	0.925,0.894	0.068
17965	EXOSC1	EXOSC1	chr10	-	97443236	97443311	97441170	97441259	97445731	97445847	17965	379623	21,43	514511	16,18	209	134	0.00481752	0.31996	0.92,0.903	0.954,0.948	-0.039
7071	TRMT2B	TRMT2B	chrX	-	101051250	101051366	101042041	101042312	101051643	101051733	7071	17,27	2,1	30,26	6,10	250	134	0.00482315	0.319965	0.82,0.935	0.728,0.582	0.222
17270	MICAL3	MICAL3	chr22	-	17808843	17808937	17791201	17791301	17810702	17810813	17270	85,81	5,2	115,59	0,0	228	134	0.00483457	0.320354	0.909,0.96	1.0,1.0	-0.066
16878	ACE	ACE	chr17	+	63479006	63479100	63477930	63478098	63479768	63479912	16878	5,24	1,4	6,18	0,1	228	134	0.00484985	0.320557	0.746,0.779	1.0,0.914	-0.195
21041	DNAH11	DNAH11	chr7	+	21591184	21591577	21590917	21591022	21599786	21600119	21041	8,32	0,0	9,22	4,0	527	134	0.00485987	0.320557	1.0,1.0	0.364,1.0	0.318
5086	ZHX3	ZHX3	chr20	-	41202056	41205066	41178448	41185201	41268989	41269083	5086	830830	14,8	835580	2,4	3144	134	0.00485808	0.320557	0.716,0.816	0.947,0.861	-0.138
53190	PALB2	PALB2	chr16	-	23614003	23614091	23607863	23608012	23621361	23621478	53190	68131	2,7	113120	0,2	222	134	0.0048464	0.320557	0.954,0.919	1.0,0.973	-0.05
19715	PAX2	PAX2	chr10	+	100786942	100787011	100781245	100781365	100806429	100806605	19715	3,2	3,16	0,0	3,9	203	134	0.00486699	0.32066	0.398,0.076	0.0,0.0	0.237
2285	DHRS4	DHRS4	chr14	+	23959901	23960003	23955034	23955212	23967210	23967266	2285	174154	2,3	178120	12,4	236	134	0.0049243	0.322271	0.98,0.967	0.894,0.945	0.054
29421	ERP44	ERP44	chr9	-	100057819	100057859	100052416	100052532	100098783	100099052	29421	54139	1,9	67134	0,2	174	134	0.00492312	0.322271	0.977,0.922	1.0,0.981	-0.041
4171	UBE3A	UBE3A	chr15	-	25411907	25411971	25409087	25409207	25438488	25439028	4171	59,88	1,0	88,70	3,5	198	134	0.00492295	0.322271	0.976,1.0	0.952,0.905	0.059
4808	BLOC1S6	BLOC1S6	chr15	+	45603099	45603187	45587771	45587876	45605427	45605514	4808	54103	2,5	46,94	0,0	222	134	0.00492499	0.322271	0.942,0.926	1.0,1.0	-0.066
51423	MLXIPL	MLXIPL	chr7	-	73605687	73605768	73599525	73599695	73616070	73616177	51423	2,14	1,5	1,20	1,0	215	134	0.00491528	0.322271	0.555,0.636	0.384,1.0	-0.096
5347	MANBA	MANBA	chr4	-	102657681	102657900	102650536	102650701	102664684	102664852	5347	71213	2,6	60206	1,0	353	134	0.00491661	0.322271	0.931,0.931	0.958,1.0	-0.048
30219	SLC25A26	SLC25A26	chr3	+	66346363	66346408	66220741	66221127	66369477	66369542	30219	0,2	1,0	1,0	0,1	179	134	0.00495554	0.32294	0.0,1.0	1.0,0.0	0
55754	ARHGEF28	ARHGEF28	chr5	+	73752908	73753202	73749836	73749984	73773854	73774038	55754	6,19	0,4	10,16	0,0	428	134	0.00494631	0.32294	1.0,0.598	1.0,1.0	-0.201
6774	UBAP1	UBAP1	chr9	+	34216673	34216789	34179004	34179240	34220907	34220948	6774	9,22	126164	24,32	137124	250	134	0.00495762	0.32294	0.037,0.067	0.086,0.122	-0.052
6817	PPP1R12A	PPP1R12A	chr12	-	79806165	79806333	79805591	79805768	79807225	79807330	6817	105193	24,38	90190	41,63	302	134	0.00494821	0.32294	0.66,0.693	0.493,0.572	0.144
40270	DTNB	DTNB	chr2	-	25607235	25607321	25596085	25596240	25628170	25628384	40270	85270	1,2	83224	8,3	220	134	0.00497206	0.323515	0.981,0.988	0.863,0.978	0.064
14324	ORC4	ORC4	chr2	-	147981927	147982081	147975901	147975975	148020632	148020747	14324	29,8	233210	10,7	310164	288	134	0.00499244	0.324005	0.055,0.017	0.015,0.019	0.019
24160	CCNT2-AS1	CCNT2-AS1	chr2	-	134877519	134877643	134868943	134869041	134918562	134918606	24160	18,23	3,5	11,24	6,17	258	134	0.00499462	0.324005	0.757,0.705	0.488,0.423	0.275
25897	AVL9	AVL9	chr7	+	32544693	32544779	32495425	32495802	32548846	32548918	25897	36,68	2,4	42,55	0,0	220	134	0.00499763	0.324005	0.916,0.912	1.0,1.0	-0.086
51890	ELOVL2	ELOVL2	chr6	-	11010745	11010809	11000086	11000164	11044227	11044391	51890	31,50	0,6	21,44	0,0	198	134	0.00500769	0.324005	1.0,0.849	1.0,1.0	-0.076
5227	UBE2F	UBE2F	chr2	+	237994743	237994809	237973091	237973225	238025341	238025412	5227	15,26	2,3	15,14	5,11	200	134	0.00500473	0.324005	0.834,0.853	0.668,0.46	0.279
23976	SLC35A3	SLC35A3	chr1	+	100007033	100007156	99999260	99999415	100011364	100011533	23976	115245	2,1	115146	5,5	257	134	0.00503392	0.325306	0.968,0.992	0.923,0.938	0.049
34035	ACAT1	ACAT1	chr11	+	108134220	108134316	108131906	108131954	108138897	108139041	34035	8,16	1,1	3,8	2,4	230	134	0.00504473	0.325306	0.823,0.903	0.466,0.538	0.361
38230	SUMF2	SUMF2	chr7	+	56074585	56074736	56074173	56074218	56076833	56076889	38230	5731776	6,17	7701372	21,23	285	134	0.00504248	0.325306	0.978,0.98	0.945,0.966	0.023
22884	TOM1L2	TOM1L2	chr17	-	17893660	17893810	17882704	17882863	17898595	17898674	22884	52,45	3,3	66,39	1,0	284	134	0.00505411	0.325547	0.891,0.876	0.969,1.0	-0.101
11875	CACFD1	CACFD1	chr9	+	133468339	133468464	133467920	133468028	133468562	133470787	11875	1,9	45,61	0,0	45,45	259	134	0.0050628	0.325742	0.011,0.071	0.0,0.0	0.041
19329	EYA3	EYA3	chr1	-	27998283	27998351	27997319	27997378	27999959	28000049	19329	6,7	110184	26,7	124172	202	134	0.00507514	0.326173	0.035,0.025	0.122,0.026	-0.044
52071	CCDC186	CCDC186	chr10	-	114162636	114163329	114157553	114157680	114174014	114174605	52071	138293	1,6	190240	1,0	827	134	0.00508094	0.326182	0.957,0.888	0.969,1.0	-0.062
43833	LDLRAD4	LDLRAD4	chr18	+	13643358	13643412	13621116	13621271	13645126	13652754	43833	9,24	0,0	14,24	0,5	188	134	0.00512968	0.328944	1.0,1.0	1.0,0.774	0.113
12367	RDH13	RDH13	chr19	-	55059156	55059275	55056652	55056808	55062967	55063217	12367	77,95	0,7	125,71	0,0	253	134	0.00513565	0.328962	1.0,0.878	1.0,1.0	-0.061
2937	AMZ2P1	AMZ2P1	chr17	-	64973241	64973517	64972753	64972927	64974554	64975585	2937	28270	1,3	61219	8,6	410	134	0.00514547	0.329224	0.901,0.967	0.714,0.923	0.115
2287	DHRS4	DHRS4	chr14	+	23965931	23965983	23959901	23960003	23966282	23966417	2287	45,94	4,3	97,60	0,0	186	134	0.00516058	0.329825	0.89,0.958	1.0,1.0	-0.076
59649	TMEM260	TMEM260	chr14	+	56621530	56621702	56618593	56618763	56625381	56625530	59649	66,65	4,9	82,42	2,1	306	134	0.00517317	0.329898	0.878,0.76	0.947,0.948	-0.129
8515	TELO2	TELO2	chr16	+	1501419	1501499	1500562	1500699	1501662	1501773	8515	379476	7,15	406394	7,0	214	134	0.00516944	0.329898	0.971,0.952	0.973,1.0	-0.025
16268	MYO3A	MYO3A	chr10	+	25954873	25955008	25935743	25935830	25996489	25996594	16268	14,17	2,3	11,12	0,1	269	134	0.00520604	0.330456	0.777,0.738	1.0,0.857	-0.171
20575	ST20	ST20	chr15	-	79907628	79907684	79898839	79899125	79923451	79923754	20575	46102	1,5	47,79	6,11	190	134	0.00519719	0.330456	0.97,0.935	0.847,0.835	0.112
25625	SUGT1	SUGT1	chr13	+	52653045	52653103	52652695	52652958	52657531	52657622	25625	464499	15,10	714413	6,5	192	134	0.005191	0.330456	0.956,0.972	0.988,0.983	-0.022
36944	TMEM116	TMEM116	chr12	-	111991757	111991889	111943264	111943369	112003799	112003863	36944	12,53	1,4	11,26	0,0	266	134	0.00523077	0.330456	0.858,0.87	1.0,1.0	-0.136
40100	COL23A1	COL23A1	chr5	-	178262216	178262252	178261721	178261748	178263207	178263324	40100	2,33	0,5	1,12	0,0	170	134	0.00520153	0.330456	1.0,0.839	1.0,1.0	-0.081
40224	TMEM2	TMEM2	chr9	-	71740062	71740232	71732350	71732520	71745017	71745579	40224	28,35	0,0	37,28	5,0	304	134	0.00523351	0.330456	1.0,1.0	0.765,1.0	0.117
48693	MADD	MADD	chr11	+	47273826	47273976	47270119	47270246	47274562	47275159	48693	53101	3,4	70,75	0,1	284	134	0.00521944	0.330456	0.893,0.923	1.0,0.973	-0.078
49971	LYSMD4	LYSMD4	chr15	-	99731717	99732007	99727400	99729731	99733344	99733444	49971	87,79	1,4	91,47	10,5	424	134	0.00522711	0.330456	0.965,0.862	0.742,0.748	0.168
55919	SLC25A35	SLC25A35	chr17	-	8292522	8292588	8291332	8291485	8294432	8294852	55919	7,33	0,8	1,17	0,1	200	134	0.00522776	0.330456	1.0,0.734	1.0,0.919	-0.093
1988	IQCB1	IQCB1	chr3	-	121797117	121797227	121790072	121790215	121807343	121807443	1988	4,4	16,18	0,1	17,4	244	134	0.00524004	0.330507	0.121,0.109	0.0,0.121	0.054
41497	KIAA0391	KIAA0391	chr14	+	35180669	35180777	35127478	35127611	35266726	35266875	41497	279397	0,0	268253	6,5	242	134	0.00525533	0.330692	1.0,1.0	0.961,0.966	0.036
51320	PHLDB3	PHLDB3	chr19	-	43478046	43478132	43475102	43475544	43479376	43479593	51320	32117	0,8	43,75	1,0	220	134	0.00525413	0.330692	1.0,0.899	0.963,1.0	-0.032
60731	TRIT1	TRIT1	chr1	-	39852730	39852876	39850118	39850261	39883317	39883505	60731	55,94	2,3	88,71	10,8	280	134	0.00526018	0.330692	0.929,0.937	0.808,0.809	0.125
23908	SDHAP1	SDHAP1	chr3	-	195968218	195968385	195967878	195967990	195971322	195971444	23908	5,13	1,4	5,4	1,0	301	134	0.00528433	0.331848	0.69,0.591	0.69,1.0	-0.205
58508	TET2	TET2	chr4	+	105190359	105190505	105146684	105146979	105233896	105237351	58508	37,23	2,0	46,18	6,3	280	134	0.00531593	0.333469	0.899,1.0	0.786,0.742	0.185
60687	FOXP1	FOXP1	chr3	-	71493425	71493555	71359149	71359244	71581548	71581697	60687	48,40	0,0	54,23	4,1	264	134	0.00537337	0.336706	1.0,1.0	0.873,0.921	0.103
8081	TATDN3	TATDN3	chr1	+	212802700	212802763	212797111	212797196	212804319	212804429	8081	176302	2,10	258243	1,0	197	134	0.00538004	0.336758	0.984,0.954	0.994,1.0	-0.028
11158	NVL	NVL	chr1	-	224304735	224304812	224303722	224303857	224305033	224305166	11158	301309	18,13	393269	12,2	211	134	0.00539449	0.336931	0.914,0.938	0.954,0.988	-0.045
60300	LBHD1	LBHD1	chr11	-	62669881	62670041	62667522	62667747	62671563	62671769	60300	2,16	0,0	6,6	4,0	294	134	0.00539251	0.336931	1.0,1.0	0.406,1.0	0.297
46356	MPDU1	MPDU1	chr17	+	7586691	7586777	7583646	7583965	7587160	7587271	46356	3,1	4,0	4,2	0,0	220	134	0.00540598	0.337283	0.314,1.0	1.0,1.0	-0.343
49075	KIAA1191	KIAA1191	chr5	-	176350612	176350737	176347920	176348063	176361601	176361807	49075	5,14	3,2	5,7	1,0	259	134	0.00541716	0.337615	0.463,0.784	0.721,1.0	-0.237
27065	TAF1B	TAF1B	chr2	+	9875864	9876018	9868275	9868429	9882705	9882805	27065	165259	6,6	236193	2,1	288	134	0.00544868	0.339213	0.928,0.953	0.982,0.989	-0.045
2656	INPP5K	INPP5K	chr17	-	1515426	1515585	1513871	1513979	1515887	1516118	2656	2,4	8,16	13,6	8,9	293	134	0.00548509	0.341053	0.103,0.103	0.426,0.234	-0.227
7577	ZZZ3	ZZZ3	chr1	-	77641521	77641655	77584516	77584655	77682584	77682658	7577	21,36	0,0	39,35	2,3	268	134	0.00549007	0.341053	1.0,1.0	0.907,0.854	0.119
5365	ANKS3	ANKS3	chr16	-	4726978	4727177	4724749	4724831	4734155	4734377	5365	24,19	6,5	27,6	1,1	333	134	0.00552366	0.34277	0.617,0.605	0.916,0.707	-0.201
42842	FBN2	FBN2	chr5	-	128312633	128312795	128311884	128311953	128318148	128318271	42842	171196	1,0	123169	6,2	296	134	0.0055309	0.34285	0.987,1.0	0.903,0.975	0.054
53171	PARL	PARL	chr3	-	183833491	183833589	183829384	183829709	183840569	183840640	53171	177284	2,9	208236	0,1	232	134	0.00554165	0.343147	0.981,0.948	1.0,0.993	-0.032
44982	ZGRF1	ZGRF1	chr4	-	112617439	112619690	112612523	112612588	112620001	112620190	44982	352691	0,0	519569	6,0	2385	134	0.00556941	0.344127	1.0,1.0	0.829,1.0	0.086
61099	ZBTB8OS	ZBTB8OS	chr1	-	32633644	32633727	32627507	32627544	32650432	32650590	61099	26144	6,24	35,77	21,25	217	134	0.00556421	0.344127	0.728,0.787	0.507,0.655	0.177
33097	NBEAL2	NBEAL2	chr3	+	46991218	46991304	46989510	46989593	46991839	46991946	33097	13,14	2,3	12,8	1,0	220	134	0.00557548	0.344134	0.798,0.74	0.88,1.0	-0.171
13350	SGSM3	SGSM3	chr22	+	40405140	40405284	40404556	40404664	40405648	40405844	13350	202624	4,5	242479	15,7	278	134	0.00561075	0.345202	0.961,0.984	0.886,0.971	0.044
32130	GINS1	GINS1	chr20	+	25417103	25417202	25407686	25407895	25425210	25425327	32130	18,34	33,65	30,36	24,36	233	134	0.00560252	0.345202	0.239,0.231	0.418,0.365	-0.156
53831	DDX31	DDX31	chr9	-	132618329	132618441	132612086	132612255	132630263	132630403	53831	85,84	1,4	75,42	6,7	246	134	0.00560512	0.345202	0.979,0.92	0.872,0.766	0.131
50587	ANKRD42	ANKRD42	chr11	+	83240758	83240934	83236403	83236509	83247942	83248971	50587	6,8	4,0	13,3	0,0	310	134	0.00562468	0.345322	0.393,1.0	1.0,1.0	-0.303
5703	MSH4	MSH4	chr1	+	75883620	75883821	75881245	75881370	75889250	75889369	5703	3,2	0,0	2,0	0,2	335	134	0.00562079	0.345322	1.0,1.0	1.0,0.0	0.5
46558	FLNB	FLNB	chr3	+	58143472	58143613	58142649	58142752	58145920	58146049	46558	257473	0,1	320361	12,0	275	134	0.00566136	0.347204	1.0,0.996	0.929,1.0	0.033
30307	TLE1	TLE1	chr9	-	81634096	81634301	81620440	81620557	81652213	81652288	30307	106303	2,1	157245	8,4	339	134	0.00572039	0.349258	0.954,0.992	0.886,0.96	0.05
44990	ZGRF1	ZGRF1	chr4	-	112623816	112623876	112620001	112620190	112631929	112632010	44990	49,62	0,2	69,54	1,9	194	134	0.00571209	0.349258	1.0,0.955	0.979,0.806	0.085
45329	LATS1	LATS1	chr6	-	149697091	149697186	149695073	149695221	149701778	149702266	45329	11,1	56,84	2,1	76,75	229	134	0.00571529	0.349258	0.103,0.007	0.015,0.008	0.043
55419	FAM207A	FAM207A	chr21	+	44943683	44943837	44940039	44940186	44960099	44960168	55419	3191016	1,41	420776	3,13	288	134	0.00572514	0.349258	0.993,0.92	0.985,0.965	-0.018
9283	HOXB-AS3	HOXB-AS3	chr17	+	48601427	48601663	48590419	48590589	48602074	48602341	9283	26,66	6,29	49,62	3,10	370	134	0.0057236	0.349258	0.611,0.452	0.855,0.692	-0.242
51305	B4GALNT4	B4GALNT4	chr11	+	376250	376351	376073	376174	379417	379701	51305	36,97	5,2	38,75	0,1	235	134	0.00573731	0.34963	0.804,0.965	1.0,0.977	-0.104
10971	KHDRBS3	KHDRBS3	chr8	+	135645058	135645117	135581877	135582073	135646992	135647609	10971	32,92	0,4	43,69	1,15	193	134	0.00579095	0.351185	1.0,0.941	0.968,0.762	0.105
11606	TMEM191C	TMEM191C	chr22	+	21468151	21468202	21467893	21468017	21468353	21468431	11606	1,4	0,4	2,4	0,0	185	134	0.00579502	0.351185	1.0,0.42	1.0,1.0	-0.29
15055	ABCC1	ABCC1	chr16	+	16138363	16138558	16136477	16136644	16141172	16143073	15055	232346	5,5	208315	0,0	329	134	0.00579994	0.351185	0.95,0.966	1.0,1.0	-0.042
16163	FAM21C	FAM21C	chr10	+	45785508	45785631	45784820	45784901	45787034	45787247	16163	52,44	3,3	53,52	0,1	257	134	0.00580546	0.351185	0.9,0.884	1.0,0.964	-0.09
44468	HJURP	HJURP	chr2	-	233849762	233849859	233844204	233844283	233852564	233852620	44468	88,98	6,3	110,84	1,1	231	134	0.0058044	0.351185	0.895,0.95	0.985,0.98	-0.06
47399	SGMS2	SGMS2	chr4	+	107908564	107908731	107903232	107903386	107910349	107915047	47399	94,77	2,0	100,97	7,3	301	134	0.0057893	0.351185	0.954,1.0	0.864,0.935	0.078
55993	GAPVD1	GAPVD1	chr9	+	125323797	125323923	125321432	125321562	125326415	125326589	55993	209271	4,0	244216	8,6	260	134	0.00580114	0.351185	0.964,1.0	0.94,0.949	0.038
1550	CCNF	CCNF	chr16	+	2432960	2433067	2431129	2431284	2435805	2435873	1550	232215	5,11	218255	3,2	241	134	0.00585365	0.351333	0.963,0.916	0.976,0.986	-0.041
17636	C3orf33	C3orf33	chr3	-	155805596	155805723	155767508	155767669	155806138	155806287	17636	3,11	0,1	5,9	3,1	261	134	0.00585241	0.351333	1.0,0.85	0.461,0.822	0.284
18728	SPIN1	SPIN1	chr9	+	88448940	88448989	88388381	88388538	88462495	88462749	18728	48,51	0,0	50,30	6,0	183	134	0.00586471	0.351333	1.0,1.0	0.859,1.0	0.071
24783	RQCD1	RQCD1	chr2	+	218584611	218584721	218582970	218583086	218587585	218587695	24783	424764	2,11	471581	17,11	244	134	0.00585014	0.351333	0.991,0.974	0.938,0.967	0.03
30342	WDR78	WDR78	chr1	-	66847483	66847678	66840468	66840671	66862146	66862302	30342	13,30	0,0	9,10	0,4	329	134	0.00586215	0.351333	1.0,1.0	1.0,0.505	0.248
3510	ELMOD2	ELMOD2	chr4	+	140537411	140537541	140535732	140535830	140542573	140542642	3510	137167	0,0	157131	6,2	264	134	0.00586492	0.351333	1.0,1.0	0.93,0.971	0.049
40567	MRI1	MRI1	chr19	+	13768358	13768447	13764870	13765109	13772120	13774282	40567	0,11	2,1	5,2	1,0	223	134	0.00588105	0.351333	0.0,0.869	0.75,1.0	-0.441
43809	WASF1	WASF1	chr6	-	110178597	110178742	110127468	110127629	110179438	110180004	43809	47,36	160142	86,56	173136	279	134	0.00587516	0.351333	0.124,0.109	0.193,0.165	-0.063
55152	TCP1	TCP1	chr6	-	159788057	159788143	159787742	159787871	159789404	159789703	55152	51144967	27,71	62263670	25,21	220	134	0.00582327	0.351333	0.991,0.977	0.993,0.991	-0.008
55917	TMEM161B	TMEM161B	chr5	-	88228444	88228528	88220562	88220719	88268720	88268879	55917	3,6	0,4	15,7	0,0	218	134	0.00587325	0.351333	1.0,0.48	1.0,1.0	-0.26
6446	LIPE-AS1	LIPE-AS1	chr19	+	42485095	42485223	42397147	42397224	42651086	42652355	6446	3,86	0,6	5,81	0,1	262	134	0.00584163	0.351333	1.0,0.88	1.0,0.976	-0.048
7758	TARBP1	TARBP1	chr1	-	234463836	234463934	234460260	234460396	234465655	234465708	7758	141136	4,5	175,89	1,0	232	134	0.00581982	0.351333	0.953,0.94	0.99,1.0	-0.049
47511	ZNF568	ZNF568	chr19	+	36925199	36925258	36917578	36917648	36936745	36936872	47511	10,19	1,4	11,22	1,0	193	134	0.00589419	0.351754	0.874,0.767	0.884,1.0	-0.121
8976	MEGF6	MEGF6	chr1	-	3514549	3514672	3512005	3512128	3515401	3515527	8976	4,9	0,0	5,8	0,4	257	134	0.00591088	0.352385	1.0,1.0	1.0,0.51	0.245
50363	LINC01605	LINC01605	chr8	-	37431131	37431176	37421340	37421569	37473077	37473210	50363	2,2	21,56	3,12	15,62	179	134	0.00592638	0.352944	0.067,0.026	0.13,0.127	-0.082
17909	IQCH	IQCH	chr15	+	67400113	67400305	67388830	67389006	67416930	67417051	17909	23,43	0,6	16,26	11,6	326	134	0.00594344	0.353595	1.0,0.747	0.374,0.64	0.366
24740	CADPS2	CADPS2	chr7	-	122436359	122436380	122416060	122416164	122438340	122438464	24740	3,10	18,43	1,1	23,15	155	134	0.00596003	0.354053	0.126,0.167	0.036,0.054	0.102
35062	UEVLD	UEVLD	chr11	-	18578723	18578808	18575346	18575412	18588612	18588746	35062	68116	3,6	106,86	2,0	219	134	0.00596674	0.354053	0.933,0.922	0.97,1.0	-0.057
38801	ZBTB24	ZBTB24	chr6	-	109476762	109476930	109476174	109476258	109481074	109482054	38801	96122	2,4	143,95	21,3	302	134	0.00596968	0.354053	0.955,0.931	0.751,0.934	0.101
50540	MRPS35	MRPS35	chr12	+	27714779	27714820	27710772	27710955	27716290	27716458	50540	423553	2,8	500377	15,9	175	134	0.00597571	0.354053	0.994,0.981	0.962,0.97	0.022
13111	DBR1	DBR1	chr3	-	138163777	138163858	138163348	138163494	138167080	138167305	13111	124202	2,21	185166	2,6	215	134	0.00600406	0.355061	0.975,0.857	0.983,0.945	-0.048
14744	LOC101929378	LOC101929378	chr2	-	156024465	156024607	156022671	156022817	156254777	156254931	14744	4,2	1,2	3,9	0,0	276	134	0.00602351	0.355061	0.66,0.327	1.0,1.0	-0.506
3750	CSGALNACT2	CSGALNACT2	chr10	+	43167003	43167098	43138444	43138567	43175950	43176032	3750	19,39	3,14	31,38	2,3	229	134	0.00601528	0.355061	0.788,0.62	0.901,0.881	-0.187
48316	CADM1	CADM1	chr11	-	115190887	115190941	115178643	115178775	115198405	115198438	48316	0,2	13,16	2,10	24,12	188	134	0.00601874	0.355061	0.0,0.082	0.056,0.373	-0.173
5254	MFAP2	MFAP2	chr1	-	16977108	16977195	16976896	16976923	16978236	16978314	5254	16149	2,5	32119	9,12	221	134	0.00601778	0.355061	0.829,0.948	0.683,0.857	0.118
17109	ZNF691	ZNF691	chr1	+	42849564	42849742	42846572	42846657	42850949	42852475	17109	30,41	1,4	32,25	7,8	312	134	0.00603761	0.355528	0.928,0.815	0.663,0.573	0.253
58013	BMPR1B	BMPR1B	chr4	+	94996039	94996134	94875830	94875900	95104407	95104567	58013	11,17	4,3	27,13	2,0	229	134	0.0060465	0.355688	0.617,0.768	0.888,1.0	-0.251
21951	SARS2	SARS2	chr19	-	38917920	38918008	38917723	38917833	38918421	38918530	21951	84121	7,1	102123	0,1	222	134	0.00606164	0.355694	0.879,0.986	1.0,0.987	-0.061
22435	ZNF485	ZNF485	chr10	+	43608613	43608740	43606996	43607074	43609254	43609350	22435	36,38	0,0	32,36	1,4	261	134	0.00607128	0.355694	1.0,1.0	0.943,0.822	0.118
37191	ZNF33B	ZNF33B	chr10	-	42636919	42636972	42632294	42632439	42638473	42638837	37191	83,60	3,7	77,47	0,2	187	134	0.00606616	0.355694	0.952,0.86	1.0,0.944	-0.066
946	KIN	KIN	chr10	-	7774830	7774891	7769215	7769345	7778837	7779019	946	32,67	6,7	37,51	3,0	195	134	0.00606309	0.355694	0.786,0.868	0.894,1.0	-0.12
23392	ATP8A1	ATP8A1	chr4	-	42594288	42594362	42588259	42588329	42600477	42600518	23392	13,47	1,0	25,36	4,2	208	134	0.00607904	0.355744	0.893,1.0	0.801,0.921	0.086
47341	NNT-AS1	NNT-AS1	chr5	-	43583466	43583566	43573184	43575935	43602777	43603230	47341	15,82	3,9	29,71	1,2	234	134	0.00608447	0.355744	0.741,0.839	0.943,0.953	-0.158
21142	CCDC150	CCDC150	chr2	+	196669832	196669876	196666718	196666848	196672344	196672437	21142	0,0	2,1	1,1	0,1	178	134	0.00609812	0.356181	0.0,0.0	1.0,0.429	-0.715
12918	HAUS5	HAUS5	chr19	+	35619423	35619504	35618886	35619049	35619612	35619758	12918	102198	1,2	114143	11,0	215	134	0.00611584	0.356854	0.985,0.984	0.866,1.0	0.051
13228	ARSA	ARSA	chr22	-	50627555	50627792	50627165	50627406	50627990	50628173	13228	40153	2,4	66135	0,0	371	134	0.00618799	0.358392	0.878,0.933	1.0,1.0	-0.095
16916	POLR3A	POLR3A	chr10	-	77983919	77984012	77982652	77982817	77984204	77984298	16916	335383	4,0	311235	13,0	227	134	0.00617722	0.358392	0.98,1.0	0.934,1.0	0.023
18363	HPS5	HPS5	chr11	-	18317750	18317907	18311386	18311451	18321945	18322174	18363	33,29	7,2	25,34	2,0	291	134	0.00619054	0.358392	0.685,0.87	0.852,1.0	-0.148
18479	APLF	APLF	chr2	+	68513079	68513227	68502730	68502903	68513547	68513680	18479	13,29	1,3	17,20	0,0	282	134	0.00619716	0.358392	0.861,0.821	1.0,1.0	-0.159
21893	CFAP69	CFAP69	chr7	+	90268285	90268330	90255422	90255482	90271525	90271675	21893	1,1	0,1	0,0	1,1	179	134	0.00621058	0.358392	1.0,0.428	0.0,0.0	0.714
30393	STOX1	STOX1	chr10	+	68884259	68886618	68881957	68882110	68892588	68892773	30393	307445	3,6	393296	2,0	2493	134	0.00616601	0.358392	0.846,0.799	0.914,1.0	-0.135
38669	DPP8	DPP8	chr15	-	65500605	65500779	65497863	65498032	65507242	65507355	38669	103139	5,2	144106	0,0	308	134	0.00620105	0.358392	0.9,0.968	1.0,1.0	-0.066
42066	MAP2K4	MAP2K4	chr17	+	12054888	12054991	12020817	12021001	12095574	12095694	42066	56,98	10,12	50,94	2,5	237	134	0.00617503	0.358392	0.76,0.822	0.934,0.914	-0.133
43339	CCDC176	CCDC176	chr14	+	74022915	74023144	74019355	74019534	74029183	74029249	43339	24,27	12,27	17,10	29,24	363	134	0.00620832	0.358392	0.425,0.27	0.178,0.133	0.192
4629	DAP3	DAP3	chr1	+	155717005	155717128	155689090	155689174	155731355	155731415	4629	1,4	1,0	1,3	2,1	257	134	0.00619095	0.358392	0.343,1.0	0.207,0.61	0.263
7067	TRMT2B	TRMT2B	chrX	-	101036973	101037073	101035612	101035683	101051783	101052116	7067	48,71	1,5	74,49	0,0	234	134	0.00618934	0.358392	0.965,0.89	1.0,1.0	-0.073
21385	PRKAR1A	PRKAR1A	chr17	+	68514986	68515119	68512378	68512548	68515393	68515576	21385	10,5	243563	24,11	285495	267	134	0.00622574	0.358908	0.02,0.004	0.041,0.011	-0.014
43029	ACSS1	ACSS1	chr20	-	25020009	25020147	25015137	25015230	25021388	25021536	43029	106269	1,0	167181	8,1	272	134	0.00625915	0.360113	0.981,1.0	0.911,0.989	0.04
4423	DOCK11	DOCK11	chrX	+	118624538	118624655	118618549	118618728	118627503	118627579	4423	53150	1,0	71,83	7,0	251	134	0.00625813	0.360113	0.966,1.0	0.844,1.0	0.061
34629	EEFSEC	EEFSEC	chr3	+	128262127	128262224	128246835	128247043	128341232	128341889	34629	103131	3,14	110,83	1,3	231	134	0.00627293	0.360547	0.952,0.844	0.985,0.941	-0.065
52882	PAN3	PAN3	chr13	+	28281314	28281379	28280411	28280541	28292381	28295338	52882	26,34	2,3	30,38	0,0	199	134	0.00629115	0.360901	0.897,0.884	1.0,1.0	-0.109
60628	CEP63	CEP63	chr3	+	134495295	134495364	134486054	134486202	134507108	134507286	60628	23,66	0,6	30,48	0,0	203	134	0.00629162	0.360901	1.0,0.879	1.0,1.0	-0.06
18389	BBS9	BBS9	chr7	+	33351218	33351323	33349067	33349170	33357854	33357995	18389	10,24	4,15	20,25	5,1	239	134	0.00631879	0.3621	0.584,0.473	0.692,0.933	-0.284
35312	TBCE	TBCE	chr1	+	235432945	235433098	235427139	235427239	235434203	235434280	35312	0,5	3,3	0,0	4,3	287	134	0.00636361	0.363865	0.0,0.438	0.0,0.0	0.219
42015	SPAG1	SPAG1	chr8	+	100220278	100220431	100213089	100213428	100225172	100225339	42015	30,48	1,4	52,19	0,0	287	134	0.00637156	0.363865	0.933,0.849	1.0,1.0	-0.109
50358	LINC01605	LINC01605	chr8	-	37473077	37473210	37431748	37431787	37475841	37476012	50358	22,60	2,3	37,54	0,0	267	134	0.00637485	0.363865	0.847,0.909	1.0,1.0	-0.122
50520	KIAA1551	KIAA1551	chr12	+	31970188	31970356	31960776	31960871	31992377	31993107	50520	30,31	2,3	31,34	0,1	302	134	0.00636001	0.363865	0.869,0.821	1.0,0.938	-0.124
21733	USP4	USP4	chr3	-	49278813	49278902	49277143	49278451	49280743	49280847	21733	94165	3,13	113156	1,4	223	134	0.00642576	0.364993	0.95,0.884	0.985,0.959	-0.055
28930	SLC37A3	SLC37A3	chr7	-	140355667	140355764	140352061	140352146	140364407	140364491	28930	154172	3,0	171121	6,5	231	134	0.00641869	0.364993	0.968,1.0	0.943,0.934	0.045
40063	DERL2	DERL2	chr17	-	5481295	5481389	5480386	5480582	5482808	5482882	40063	228236	2,13	305197	15,22	228	134	0.00640486	0.364993	0.985,0.914	0.923,0.84	0.068
50098	SNX19	SNX19	chr11	-	130910269	130910370	130907952	130908083	130911632	130911771	50098	4,8	0,0	7,5	4,0	235	134	0.00642626	0.364993	1.0,1.0	0.499,1.0	0.25
585	SCN9A	SCN9A	chr2	-	166203954	166204225	166195186	166199864	166204359	166204464	585	8,7	1,0	13,3	6,0	405	134	0.00642183	0.364993	0.726,1.0	0.418,1.0	0.154
19154	TET3	TET3	chr2	+	74046277	74048411	74003109	74003166	74073548	74073639	19154	311200	1,0	291134	2,3	2268	134	0.00646009	0.366553	0.948,1.0	0.896,0.725	0.163
40094	GRHPR	GRHPR	chr9	+	37429731	37429836	37426537	37426654	37432007	37432138	40094	5,1	0,5	1,0	1,2	239	134	0.00646963	0.366733	1.0,0.101	0.359,0.0	0.371
56915	PARP16	PARP16	chr15	-	65270934	65271072	65266561	65266768	65286252	65286680	56915	56,97	7,3	85116	2,1	272	134	0.0064892	0.367481	0.798,0.941	0.954,0.983	-0.099
35995	EML5	EML5	chr14	-	88634468	88634489	88627645	88627819	88638808	88638907	35995	15,16	0,0	18,21	4,1	155	134	0.00650083	0.367779	1.0,1.0	0.796,0.948	0.128
41008	DENND4B	DENND4B	chr1	-	153942186	153942356	153941868	153942113	153942555	153942625	41008	74141	9,0	74144	2,0	304	134	0.00651571	0.368259	0.784,1.0	0.942,1.0	-0.079
50510	ANKRD13D	ANKRD13D	chr11	+	67299057	67299124	67291990	67292180	67299529	67299611	50510	44107	0,1	48,84	4,3	201	134	0.00655826	0.370301	1.0,0.986	0.889,0.949	0.074
10539	TECPR1	TECPR1	chr7	-	98244884	98245067	98244570	98244693	98245921	98246165	10539	45,81	3,3	57,77	0,1	317	134	0.00657813	0.370872	0.864,0.919	1.0,0.97	-0.094
12270	RFX2	RFX2	chr19	-	6026162	6026237	6016089	6016271	6039979	6040241	12270	7,24	5,18	18,30	2,9	209	134	0.00661027	0.370872	0.473,0.461	0.852,0.681	-0.299
14184	RPS6KC1	RPS6KC1	chr1	+	213071005	213071041	213051232	213051509	213104453	213104569	14184	11,15	0,6	10,14	1,0	170	134	0.00658435	0.370872	1.0,0.663	0.887,1.0	-0.112
14282	PXDC1	PXDC1	chr6	-	3727550	3727662	3722601	3723736	3737078	3737196	14282	42181	2,18	53153	1,5	246	134	0.00661984	0.370872	0.92,0.846	0.967,0.943	-0.072
18662	CDKL3	CDKL3	chr5	-	134319357	134319497	134312291	134312380	134321790	134321903	18662	5,13	0,4	12,13	0,0	274	134	0.00659271	0.370872	1.0,0.614	1.0,1.0	-0.193
3748	CSGALNACT2	CSGALNACT2	chr10	+	43154896	43155810	43138444	43138567	43175950	43176032	3748	194475	3,14	258386	2,3	1048	134	0.00661481	0.370872	0.892,0.813	0.943,0.943	-0.09
49488	NRXN3	NRXN3	chr14	+	79805111	79805190	79697629	79697937	79861038	79868290	49488	22,19	0,0	28,21	5,0	213	134	0.00661617	0.370872	1.0,1.0	0.779,1.0	0.111
5506	THYN1	THYN1	chr11	-	134248808	134248959	134248278	134248484	134249166	134249262	5506	321716	50,67	394622	37,32	285	134	0.00661462	0.370872	0.751,0.834	0.834,0.901	-0.075
1373	CCM2	CCM2	chr7	+	45068442	45068579	45064462	45064646	45072725	45072783	1373	55157	5,19	71127	3,5	271	134	0.00663512	0.371367	0.845,0.803	0.921,0.926	-0.099
18534	ZNF778	ZNF778	chr16	+	89224718	89224802	89222091	89222183	89225554	89225631	18534	19,41	0,1	45,20	6,0	218	134	0.00665611	0.372181	1.0,0.962	0.822,1.0	0.07
22225	SLC9A7	SLC9A7	chrX	-	46635588	46635648	46631585	46631649	46643235	46643389	22225	35,65	0,1	45,62	5,2	194	134	0.00667541	0.372537	1.0,0.978	0.861,0.955	0.081
4517	KTN1	KTN1	chr14	+	55601756	55601880	55580206	55580354	55627911	55628028	4517	39,48	0,0	25,45	4,1	258	134	0.0066731	0.372537	1.0,1.0	0.764,0.959	0.139
19396	UNC50	UNC50	chr2	+	98616206	98616346	98610774	98610895	98616431	98616533	19396	209341	3,8	378264	2,0	274	134	0.00669296	0.372721	0.971,0.954	0.989,1.0	-0.032
25563	FANCD2	FANCD2	chr3	+	10093284	10093323	10092180	10092252	10094288	10094363	25563	206314	0,6	228241	8,9	173	134	0.00669665	0.372721	1.0,0.976	0.957,0.954	0.032
7905	CDPF1	CDPF1	chr22	-	46248171	46248284	46244012	46245238	46250255	46250296	7905	1,2	5,6	5,5	5,0	247	134	0.0066981	0.372721	0.098,0.153	0.352,1.0	-0.55
15953	COL25A1	COL25A1	chr4	-	108838097	108838178	108832379	108832433	108841694	108841721	15953	4,8	0,4	5,3	0,0	215	134	0.00670583	0.372791	1.0,0.555	1.0,1.0	-0.222
195	DHX57	DHX57	chr2	-	38860998	38861837	38858660	38858836	38862144	38862333	195	570876	2,0	744591	10,0	973	134	0.00672898	0.373373	0.975,1.0	0.911,1.0	0.032
39921	PEX2	PEX2	chr8	-	76986186	76986296	76980257	76984195	76999989	77000288	39921	145253	6,5	177187	1,1	244	134	0.00672925	0.373373	0.93,0.965	0.99,0.99	-0.042
10242	LZTR1	LZTR1	chr22	+	20996885	20996966	20996695	20996801	20997231	20999037	10242	118238	4,0	159189	9,5	215	134	0.00675542	0.374464	0.948,1.0	0.917,0.959	0.036
18367	HPS5	HPS5	chr11	-	18311913	18312024	18311386	18311451	18321945	18322174	18367	67105	7,2	87,77	2,0	245	134	0.00682679	0.376291	0.84,0.966	0.96,1.0	-0.077
27159	CHAF1A	CHAF1A	chr19	+	4418019	4418076	4402662	4402814	4422565	4422795	27159	78,87	0,8	103,62	0,1	191	134	0.00681651	0.376291	1.0,0.884	1.0,0.978	-0.047
29427	ERP44	ERP44	chr9	-	100060099	100060172	100052416	100052532	100098783	100099052	29427	104186	1,9	157164	0,2	207	134	0.00680988	0.376291	0.985,0.93	1.0,0.982	-0.033
33696	UBE2V1	UBE2V1	chr20	-	50115484	50115621	50084128	50084254	50115698	50115959	33696	6,13	3,1	12,16	0,1	271	134	0.00680745	0.376291	0.497,0.865	1.0,0.888	-0.263
37901	RAMP2	RAMP2	chr17	+	42762354	42762463	42761833	42761899	42762596	42763041	37901	28,70	0,3	30,48	4,6	243	134	0.00683359	0.376291	1.0,0.928	0.805,0.815	0.154
41630	ANO4	ANO4	chr12	+	100987538	100987670	100971305	100971406	101020033	101020140	41630	2,8	0,5	2,7	0,1	266	134	0.00682492	0.376291	1.0,0.446	1.0,0.779	-0.166
42466	EML2	EML2	chr19	-	45616460	45616558	45615801	45615889	45616764	45616853	42466	35319	0,10	54266	1,0	232	134	0.00683405	0.376291	1.0,0.949	0.969,1.0	-0.01
32083	ZNF195	ZNF195	chr11	-	3360719	3360788	3357926	3360565	3370974	3371070	32083	2,0	29,59	1,8	39,38	203	134	0.00686282	0.377514	0.044,0.0	0.017,0.122	-0.048
58400	FAM86DP	FAM86DP	chr3	-	75427426	75427692	75426449	75426599	75432807	75432870	58400	6,12	3,1	3,0	2,3	400	134	0.00687609	0.377883	0.401,0.801	0.334,0.0	0.434
15348	INO80	INO80	chr15	-	41081019	41081073	41079700	41079904	41085368	41085583	15348	41,45	0,6	48,28	0,0	188	134	0.00689351	0.378416	1.0,0.842	1.0,1.0	-0.079
20615	SPG21	SPG21	chr15	-	64983506	64983593	64980863	64981025	64989664	64989946	20615	289638	10,43	421491	6,20	221	134	0.00689891	0.378416	0.946,0.9	0.977,0.937	-0.034
44330	RFWD2	RFWD2	chr1	-	176163826	176163891	176149005	176149074	176184632	176184692	44330	0,1	8,10	2,2	4,5	199	134	0.00691558	0.37897	0.0,0.063	0.252,0.212	-0.2
17154	ATP10D	ATP10D	chr4	+	47515475	47515670	47512503	47512830	47523011	47523216	17154	42,31	0,0	44,36	5,0	329	134	0.0069297	0.379203	1.0,1.0	0.782,1.0	0.109
62340	XPO1	XPO1	chr2	-	61490641	61490776	61483936	61484105	61492324	61492481	62340	3,13	0,0	9,8	4,0	269	134	0.006933	0.379203	1.0,1.0	0.528,1.0	0.236
166	TRIM28	TRIM28	chr19	+	58545763	58545896	58544468	58545097	58547375	58547511	166	21921572	54,29	24251162	38,8	267	134	0.00697676	0.3795	0.953,0.965	0.97,0.986	-0.019
28146	PPA2	PPA2	chr4	-	105446382	105446502	105399036	105399164	105473893	105474070	28146	1,4	6,11	0,0	8,6	254	134	0.00694836	0.3795	0.081,0.161	0.0,0.0	0.121
35659	ATG9B	ATG9B	chr7	-	151015359	151015713	151014945	151015123	151015881	151016023	35659	3,2	0,1	0,5	1,1	488	134	0.00697928	0.3795	1.0,0.354	0.0,0.579	0.388
45951	BAG6	BAG6	chr6	-	31640384	31640528	31640198	31640306	31640644	31640704	45951	13402162	19,12	16651639	49,8	278	134	0.00695251	0.3795	0.971,0.989	0.942,0.99	0.014
50511	KIAA1551	KIAA1551	chr12	+	31987238	31987322	31960776	31960871	31992377	31993107	50511	15,33	2,3	28,27	0,1	218	134	0.00697799	0.3795	0.822,0.871	1.0,0.943	-0.125
53346	KCTD17	KCTD17	chr22	+	37060822	37060922	37059312	37059438	37061103	37061175	53346	67,84	0,1	67,41	4,2	234	134	0.0069646	0.3795	1.0,0.98	0.906,0.922	0.076
58160	COL13A1	COL13A1	chr10	+	69880502	69880553	69824120	69824127	69887455	69887491	58160	1,5	3,17	1,0	4,9	185	134	0.00698451	0.3795	0.194,0.176	0.153,0.0	0.108
11141	NVL	NVL	chr1	-	224311799	224311857	224305033	224305166	224317877	224317930	11141	2,1	0,0	3,2	4,0	192	134	0.0069977	0.379758	1.0,1.0	0.344,1.0	0.328
1736	ADRBK2	ADRBK2	chr22	+	25604376	25604453	25564893	25565153	25661575	25661677	1736	16,16	2,2	15,15	0,0	211	134	0.00702472	0.379758	0.836,0.836	1.0,1.0	-0.164
18663	CDKL3	CDKL3	chr5	-	134308573	134308727	134308137	134308466	134319357	134319497	18663	3,16	2,2	5,13	0,1	288	134	0.00702313	0.379758	0.411,0.788	1.0,0.858	-0.33
27018	CRTC1	CRTC1	chr19	+	18774899	18774986	18771441	18771546	18775640	18775821	27018	23,86	4,6	44,43	2,0	221	134	0.00700639	0.379758	0.777,0.897	0.93,1.0	-0.128
4700	GLS2	GLS2	chr12	-	56475944	56475977	56475623	56475682	56477659	56477718	4700	12,36	2,3	9,30	0,0	167	134	0.00702174	0.379758	0.828,0.906	1.0,1.0	-0.133
61923	LARS	LARS	chr5	-	146168127	146168265	146164309	146164471	146171909	146171990	61923	6361260	8,2	765936	24,0	272	134	0.00702877	0.379758	0.975,0.997	0.94,1.0	0.016
24780	RQCD1	RQCD1	chr2	+	218582970	218583086	218568579	218568978	218587585	218587695	24780	7,18	2,8	22,16	0,3	250	134	0.00707391	0.380065	0.652,0.547	1.0,0.741	-0.271
28935	SLC37A3	SLC37A3	chr7	-	140343411	140343563	140337283	140337349	140345868	140345970	28935	98195	2,1	114184	11,1	286	134	0.00704813	0.380065	0.958,0.989	0.829,0.989	0.065
29371	RHEBL1	RHEBL1	chr12	-	49066967	49067035	49066618	49066701	49069034	49069174	29371	2,30	1,9	2,24	0,2	202	134	0.00707402	0.380065	0.57,0.689	1.0,0.888	-0.315
39376	MCTP1	MCTP1	chr5	-	94917895	94917973	94912805	94912976	94923961	94924021	39376	3,4	1,1	0,2	3,1	212	134	0.00705438	0.380065	0.655,0.717	0.0,0.558	0.407
52471	LRRC8B	LRRC8B	chr1	+	89549914	89549971	89526961	89526986	89568246	89568307	52471	11,3	5,0	4,7	1,0	191	134	0.00705611	0.380065	0.607,1.0	0.737,1.0	-0.065
6455	WDR45	WDR45	chrX	-	49076644	49076753	49076429	49076524	49077836	49077911	6455	165205	0,2	188155	10,0	243	134	0.00707312	0.380065	1.0,0.983	0.912,1.0	0.036
1457	FAM134C	FAM134C	chr17	-	42587833	42587864	42586052	42586137	42592055	42592162	1457	40,26	6,7	35,24	1,2	165	134	0.00712804	0.382255	0.844,0.751	0.966,0.907	-0.139
25177	ZNF559	ZNF559	chr19	+	9333014	9333113	9324694	9324780	9338493	9338582	25177	8,3	2,9	0,3	15,8	233	134	0.00712715	0.382255	0.697,0.161	0.0,0.177	0.341
28914	AATF	AATF	chr17	+	36986616	36986731	36953769	36953907	36988518	36988720	28914	379474	4,10	395398	1,0	249	134	0.00714027	0.382555	0.981,0.962	0.995,1.0	-0.026
4061	TSPAN17	TSPAN17	chr5	+	176654894	176655020	176652742	176652913	176656077	176656125	4061	213347	3,11	201235	1,2	260	134	0.00715107	0.382778	0.973,0.942	0.99,0.984	-0.029
19469	ST5	ST5	chr11	-	8729949	8731209	8726072	8726209	8811246	8811335	19469	127173	0,1	115148	3,2	1394	134	0.00715843	0.382817	1.0,0.943	0.787,0.877	0.139
63074	RNF41	RNF41	chr12	-	56207167	56207310	56202503	56206798	56207645	56207749	63074	2,6	117216	7,12	133136	277	134	0.00718241	0.383743	0.008,0.013	0.025,0.041	-0.023
5736	CRBN	CRBN	chr3	-	3153959	3154075	3153423	3153488	3154746	3154831	5736	100199	1,8	133134	0,1	250	134	0.00720389	0.384534	0.982,0.93	1.0,0.986	-0.037
24520	SDCCAG8	SDCCAG8	chr1	+	243286271	243286397	243256004	243256240	243316754	243316893	24520	5,16	0,2	2,4	1,3	260	134	0.00723363	0.385765	1.0,0.805	0.508,0.407	0.445
24110	INO80B-WBP1	INO80B-WBP1	chr2	+	74457333	74457860	74456102	74456272	74459642	74459745	24110	401804	7,5	529658	1,2	661	134	0.00726572	0.387033	0.921,0.97	0.991,0.985	-0.042
38221	SUMF2	SUMF2	chr7	+	56078363	56078508	56078101	56078186	56079527	56080672	38221	7851798	8,5	9721523	25,5	279	134	0.00727083	0.387033	0.979,0.994	0.949,0.993	0.015
4241	MEIS3	MEIS3	chr19	-	47414716	47414815	47409435	47409547	47416651	47416702	4241	18112	2,8	18,86	0,2	233	134	0.00729053	0.387723	0.838,0.89	1.0,0.961	-0.116
19412	ANAPC1	ANAPC1	chr2	-	111868022	111868096	111864805	111864951	111872629	111872712	19412	284209	4,1	296141	12,3	208	134	0.00730344	0.387763	0.979,0.993	0.941,0.968	0.032
47244	PRDM2	PRDM2	chr1	+	13749360	13749487	13742004	13742157	13773077	13773188	47244	36,95	0,0	58,79	1,5	261	134	0.00730474	0.387763	1.0,1.0	0.968,0.89	0.071
2697	NMRAL1	NMRAL1	chr16	-	4474092	4474166	4469226	4469465	4474422	4474650	2697	74266	1,12	110178	2,1	208	134	0.00731391	0.387893	0.979,0.935	0.973,0.991	-0.025
50552	EXTL2	EXTL2	chr1	-	100888752	100888828	100877475	100877903	100894632	100895179	50552	66127	0,3	109,94	5,7	210	134	0.00733121	0.388453	1.0,0.964	0.933,0.895	0.068
56599	RBM6	RBM6	chr3	+	49967469	49968748	49962575	49962685	49972058	49972148	56599	785764	1,7	1062507	14,8	1413	134	0.00734351	0.388747	0.987,0.912	0.878,0.857	0.082
22026	SMARCA2	SMARCA2	chr9	+	2170418	2170472	2161685	2161903	2181570	2181676	22026	7,7	34,90	18,11	51,49	188	134	0.00738632	0.390541	0.128,0.053	0.201,0.138	-0.079
27440	PTTG1IP	PTTG1IP	chr21	-	44856192	44856364	44849584	44851627	44873501	44873903	27440	83180	0,9	85175	1,1	306	134	0.00739094	0.390541	1.0,0.898	0.974,0.987	-0.031
12812	NFIB	NFIB	chr9	-	14102421	14102510	14081842	14088326	14112998	14113081	12812	6,1	0,0	4,1	2,1	223	134	0.0074812	0.392431	1.0,1.0	0.546,0.375	0.539
21335	PPP2R5E	PPP2R5E	chr14	-	63421992	63422094	63396585	63396716	63539528	63539692	21335	3,14	0,4	8,1	0,0	236	134	0.00744096	0.392431	1.0,0.665	1.0,1.0	-0.167
27213	CNOT10	CNOT10	chr3	+	32733422	32733544	32727667	32727870	32759457	32759571	27213	127247	4,5	179139	0,0	256	134	0.0074708	0.392431	0.943,0.963	1.0,1.0	-0.047
28931	SLC37A3	SLC37A3	chr7	-	140345215	140345263	140337283	140337349	140345868	140345970	28931	66,61	2,1	69,51	11,1	182	134	0.00745357	0.392431	0.96,0.978	0.822,0.974	0.071
31058	RASGRP1	RASGRP1	chr15	-	38494381	38494767	38488100	38490688	38500102	38500139	31058	20,25	4,0	17,22	0,0	520	134	0.00746076	0.392431	0.563,1.0	1.0,1.0	-0.219
40783	ERCC6	ERCC6	chr10	-	49500537	49500696	49483345	49483516	49524032	49524777	40783	3,4	2,1	9,6	0,0	293	134	0.00748635	0.392431	0.407,0.647	1.0,1.0	-0.473
42307	CENPL	CENPL	chr1	-	173806438	173806576	173799549	173800519	173807266	173807518	42307	9,6	2,0	8,3	5,2	272	134	0.00745709	0.392431	0.689,1.0	0.441,0.425	0.412
54929	XPO6	XPO6	chr16	-	28208986	28209122	28175897	28176095	28211365	28211918	54929	12,1	15,26	25,4	11,6	270	134	0.00748798	0.392431	0.284,0.019	0.53,0.249	-0.238
55666	SRSF3	SRSF3	chr6	+	36599820	36600276	36598848	36598983	36601151	36601190	55666	5841031	38233863	511580	46052791	590	134	0.0074749	0.392431	0.034,0.057	0.025,0.045	0.01
34799	NEK10	NEK10	chr3	-	27307858	27307945	27304746	27304971	27308925	27309005	34799	6,13	2,2	17,20	0,1	221	134	0.0075046	0.392945	0.645,0.798	1.0,0.924	-0.24
55921	SLC25A35	SLC25A35	chr17	-	8291332	8291485	8290841	8290976	8292522	8292588	55921	15,62	2,3	7,28	0,0	287	134	0.00751394	0.393077	0.778,0.906	1.0,1.0	-0.158
23594	ZYG11A	ZYG11A	chr1	+	52856997	52857749	52854464	52854630	52860730	52860871	23594	158232	1,3	182215	8,6	886	134	0.00754422	0.39359	0.96,0.921	0.775,0.844	0.131
45896	BSCL2	BSCL2	chr11	-	62691279	62691421	62691074	62691141	62692375	62692473	45896	222402	27,15	237321	9,8	276	134	0.00754323	0.39359	0.8,0.929	0.927,0.951	-0.075
59255	ILVBL	ILVBL	chr19	-	15116000	15116071	15115849	15115921	15116151	15116321	59255	192392	4,1	235290	11,4	205	134	0.00753853	0.39359	0.969,0.996	0.933,0.979	0.026
28172	PAK1	PAK1	chr11	-	77349238	77349287	77343818	77343931	77358897	77359017	28172	29,73	1,5	51,64	0,0	183	134	0.00755369	0.393728	0.955,0.914	1.0,1.0	-0.066
62740	SDCCAG3	SDCCAG3	chr9	-	136408998	136409067	136407825	136407938	136410327	136410602	62740	26,47	61149	39,51	53,92	203	134	0.00758092	0.39479	0.22,0.172	0.327,0.268	-0.101
42110	PTPRG-AS1	PTPRG-AS1	chr3	-	62317105	62317192	62294699	62294778	62317807	62317900	42110	73,86	4,5	79,74	0,2	221	134	0.00759037	0.394925	0.917,0.913	1.0,0.957	-0.063
3258	XRN2	XRN2	chr20	+	21333936	21333994	21333543	21333618	21339043	21339088	3258	4,4	1,3	4,1	1,0	192	134	0.0076352	0.3969	0.736,0.482	0.736,1.0	-0.259
23110	TTLL7	TTLL7	chr1	-	83933607	83933766	83929135	83929230	83998930	83999150	23110	35,61	2,3	31,56	0,0	293	134	0.00765875	0.397094	0.889,0.903	1.0,1.0	-0.104
49974	LYSMD4	LYSMD4	chr15	-	99732928	99733028	99727400	99729731	99733344	99733444	49974	2,2	1,4	1,0	10,5	234	134	0.0076596	0.397094	0.534,0.223	0.054,0.0	0.351
8898	TMEM241	TMEM241	chr18	-	23370215	23370261	23356593	23356663	23371421	23371470	8898	3,16	2,2	4,9	0,0	180	134	0.00764855	0.397094	0.528,0.856	1.0,1.0	-0.308
38518	TIMM23B	TIMM23B	chr10	+	49952448	49952533	49952125	49952219	49958369	49958480	38518	27,32	6,0	28,20	1,0	219	134	0.00767953	0.397412	0.734,1.0	0.945,1.0	-0.105
43170	ABHD16A	ABHD16A	chr6	-	31702073	31702130	31700941	31701028	31702611	31703073	43170	1,0	5,1	1,1	0,1	191	134	0.00767818	0.397412	0.123,0.0	1.0,0.412	-0.644
13054	VPS37A	VPS37A	chr8	+	17265906	17265981	17246891	17247369	17268257	17268372	13054	65100	0,0	69,91	7,0	209	134	0.00768964	0.397578	1.0,1.0	0.863,1.0	0.069
21809	NEK7	NEK7	chr1	+	198232552	198232637	198156977	198157276	198262574	198262637	21809	41125	0,0	45,77	4,2	219	134	0.00769797	0.397653	1.0,1.0	0.873,0.959	0.084
37508	LOC102606465	LOC102606465	chr1	+	101083460	101083574	101077362	101077508	101086851	101087379	37508	38,54	4,5	53,34	2,0	248	134	0.007725	0.398335	0.837,0.854	0.935,1.0	-0.122
40308	PSD3	PSD3	chr8	-	18936033	18936142	18871625	18872733	19013562	19013686	40308	25,71	0,2	15,34	3,3	243	134	0.00772143	0.398335	1.0,0.951	0.734,0.862	0.177
11764	CCSER1	CCSER1	chr4	+	90723913	90723991	90628024	90628232	90815761	90815845	11764	8,24	0,1	14,10	2,2	212	134	0.0077743	0.400519	1.0,0.938	0.816,0.76	0.181
519	EIF2AK4	EIF2AK4	chr15	+	40032756	40032801	40030358	40030456	40034325	40034444	519	18,40	12,16	35,24	5,5	179	134	0.00778769	0.40085	0.529,0.652	0.84,0.782	-0.22
53365	EMID1	EMID1	chr22	+	29226489	29226551	29215526	29215630	29231019	29231140	53365	7,28	1,4	8,28	1,0	196	134	0.00781358	0.401824	0.827,0.827	0.845,1.0	-0.096
62692	C16orf93	C16orf93	chr16	-	30759653	30759724	30759341	30759458	30760283	30760453	62692	13,15	0,2	4,8	2,3	205	134	0.00783339	0.402484	1.0,0.831	0.567,0.635	0.315
2466	LOC101927021	LOC101927021	chr7	+	1163451	1163495	1162351	1162543	1164160	1165958	2466	7,11	1,0	9,13	0,6	178	134	0.00785207	0.403085	0.841,1.0	1.0,0.62	0.11
39515	TMCO3	TMCO3	chr13	+	113539356	113539507	113520615	113520733	113548302	113548452	39515	14,33	1,3	19,14	0,0	285	134	0.00790368	0.404253	0.868,0.838	1.0,1.0	-0.147
39836	CACNA1H	CACNA1H	chr16	+	1198614	1198774	1153240	1153470	1200255	1200571	39836	11,45	1,8	20,62	0,3	294	134	0.00790876	0.404253	0.834,0.719	1.0,0.904	-0.175
45565	ZNF300	ZNF300	chr5	-	150903328	150903383	150903140	150903182	150903863	150903977	45565	1,1	24,21	1,7	17,3	189	134	0.0079099	0.404253	0.029,0.033	0.04,0.623	-0.3
5438	SLC37A2	SLC37A2	chr11	+	125077229	125077323	125076756	125076838	125077449	125077528	5438	1,7	4,0	3,7	0,0	228	134	0.00789889	0.404253	0.128,1.0	1.0,1.0	-0.436
57160	MTHFSD	MTHFSD	chr16	-	86548034	86548111	86546558	86546649	86548463	86548577	57160	15,30	30,62	16,4	47,48	211	134	0.00790365	0.404253	0.241,0.235	0.178,0.05	0.124
22291	C11orf30	C11orf30	chr11	+	76535894	76536059	76528267	76528466	76537794	76537950	22291	43111	4,2	60,65	0,0	299	134	0.0079265	0.404743	0.828,0.961	1.0,1.0	-0.106
23777	DENND1A	DENND1A	chr9	-	123769513	123769563	123676719	123676789	123878950	123879021	23777	1,3	0,0	1,1	0,4	184	134	0.00793587	0.404863	1.0,1.0	1.0,0.154	0.423
10929	RABEP1	RABEP1	chr17	+	5350450	5350629	5346789	5346925	5354358	5354490	10929	502851	10,7	662593	4,0	313	134	0.00795749	0.405248	0.956,0.981	0.986,1.0	-0.025
22883	TOM1L2	TOM1L2	chr17	-	17884633	17884768	17882704	17882863	17898595	17898674	22883	37,66	3,3	38,50	1,0	269	134	0.00795596	0.405248	0.86,0.916	0.95,1.0	-0.087
22578	PRIMPOL	PRIMPOL	chr4	+	184685411	184685498	184682247	184682336	184685575	184685684	22578	9,43	2,0	18,22	2,6	221	134	0.00796776	0.405413	0.732,1.0	0.845,0.69	0.099
11173	FBXW4	FBXW4	chr10	-	101624744	101624810	101612336	101612477	101667885	101667980	11173	149285	4,7	202222	0,1	200	134	0.0080186	0.407394	0.961,0.965	1.0,0.993	-0.033
30302	ADAMTS9	ADAMTS9	chr3	-	64568367	64568535	64561577	64561751	64594257	64594434	30302	17,53	0,1	17,45	2,3	302	134	0.00802082	0.407394	1.0,0.959	0.79,0.869	0.15
6751	CLK1	CLK1	chr2	-	200857972	200858089	200856890	200856985	200859679	200859746	6751	101146	1,0	140,97	8,0	251	134	0.00805434	0.408737	0.982,1.0	0.903,1.0	0.039
29947	SYNRG	SYNRG	chr17	-	37577379	37577613	37576340	37576418	37584647	37584759	29947	81129	1,0	122118	3,4	368	134	0.00809318	0.410346	0.967,1.0	0.937,0.915	0.057
13719	NPRL3	NPRL3	chr16	-	119125	119255	112621	112775	130521	130591	13719	74170	2,1	88141	5,6	264	134	0.0081016	0.410412	0.949,0.989	0.899,0.923	0.058
31072	TARBP2	TARBP2	chr12	+	53503026	53503129	53502014	53502184	53503712	53503808	31072	344384	11,16	471310	9,3	237	134	0.00812913	0.411393	0.946,0.931	0.967,0.983	-0.036
59608	WDR27	WDR27	chr6	-	169613558	169613656	169602218	169602321	169632946	169633068	59608	3,5	3,5	0,2	5,4	232	134	0.00813523	0.411393	0.366,0.366	0.0,0.224	0.254
28034	WASF3	WASF3	chr13	+	26612960	26613058	26557702	26557819	26642260	26642403	28034	89211	1,5	117164	4,13	232	134	0.00814928	0.411525	0.981,0.961	0.944,0.879	0.059
40723	SPATA20	SPATA20	chr17	+	50550997	50551190	50550707	50550917	50551510	50551679	40723	49132	0,0	67118	3,3	327	134	0.00815711	0.411525	1.0,1.0	0.901,0.942	0.079
7366	SDAD1	SDAD1	chr4	-	75974075	75974133	75973316	75973391	75975743	75975844	7366	140205	2,8	181170	0,1	192	134	0.00815926	0.411525	0.98,0.947	1.0,0.992	-0.032
27489	TSPAN14	TSPAN14	chr10	+	80507227	80507374	80489216	80489314	80509300	80509471	27489	94145	3,4	134122	0,0	281	134	0.00816698	0.411554	0.937,0.945	1.0,1.0	-0.059
7733	SLC25A40	SLC25A40	chr7	-	87836729	87836810	87834498	87836361	87841632	87841714	7733	75218	2,3	81135	5,8	215	134	0.0082271	0.414222	0.959,0.978	0.91,0.913	0.057
50383	LPCAT4	LPCAT4	chr15	-	34361399	34361532	34360110	34360209	34362195	34362321	50383	85183	5,3	107160	0,1	267	134	0.00824215	0.414618	0.895,0.968	1.0,0.988	-0.063
2214	PGAP2	PGAP2	chr11	+	3811249	3811424	3808535	3808651	3817352	3817535	2214	68107	2,1	46,92	5,5	309	134	0.00825665	0.414624	0.936,0.979	0.8,0.889	0.113
38804	HEMK1	HEMK1	chr3	+	50578820	50578926	50577508	50577573	50579843	50579939	38804	28104	2,3	66,62	13,4	240	134	0.00825473	0.414624	0.887,0.951	0.739,0.896	0.102
34000	TMEM106C	TMEM106C	chr12	+	47965281	47965345	47964208	47964423	47968132	47968878	34000	620876	33,67	663632	75,59	198	134	0.00831079	0.416254	0.927,0.898	0.857,0.879	0.045
51543	ZNF317	ZNF317	chr19	+	9156611	9156748	9140379	9140592	9157267	9157394	51543	75,83	1,0	52,62	6,0	271	134	0.00830869	0.416254	0.974,1.0	0.811,1.0	0.082
56401	NASP	NASP	chr1	+	45613168	45613248	45591222	45591270	45614292	45614366	56401	8,5	2,8	3,0	8,5	214	134	0.00829734	0.416254	0.715,0.281	0.19,0.0	0.403
600	SPRED2	SPRED2	chr2	-	65331986	65332051	65316733	65316883	65344718	65344896	600	22,19	1,4	30,31	1,0	199	134	0.00835136	0.417923	0.937,0.762	0.953,1.0	-0.127
54307	CUTC	CUTC	chr10	+	99754528	99754634	99747256	99747390	99755624	99756137	54307	132300	7,3	187233	1,0	240	134	0.0083632	0.418153	0.913,0.982	0.991,1.0	-0.048
54838	MARK4	MARK4	chr19	+	45263112	45263166	45251257	45251639	45271471	45271708	54838	0,2	4,0	1,5	0,1	188	134	0.00837855	0.418557	0.0,1.0	1.0,0.781	-0.391
24937	RPUSD3	RPUSD3	chr3	-	9843464	9843601	9842198	9842243	9843889	9844018	24937	8821597	13,14	12011276	8,1	271	134	0.00840697	0.418888	0.971,0.983	0.987,0.998	-0.015
39525	TMCO3	TMCO3	chr13	+	113520615	113520733	113503495	113503588	113534044	113534240	39525	29,78	4,5	43,60	1,1	252	134	0.00840454	0.418888	0.794,0.892	0.958,0.97	-0.121
4236	MEIS3	MEIS3	chr19	-	47414716	47414866	47409435	47409547	47416651	47416702	4236	29143	2,8	23109	0,2	284	134	0.00839794	0.418888	0.872,0.894	1.0,0.963	-0.099
9993	STX12	STX12	chr1	+	27789561	27789631	27773182	27773425	27793532	27793632	9993	309658	8,10	316519	3,1	204	134	0.00843024	0.419685	0.962,0.977	0.986,0.997	-0.022
16199	SETMAR	SETMAR	chr3	+	4312897	4313761	4303612	4303868	4316211	4317265	16199	136132	2,3	205119	1,0	998	134	0.00844755	0.420183	0.901,0.855	0.965,1.0	-0.104
39927	IGSF9B	IGSF9B	chr11	-	133929670	133929782	133926915	133927091	133930983	133931134	39927	14,19	0,0	15,15	3,1	246	134	0.00849424	0.421778	1.0,1.0	0.731,0.891	0.189
9286	HOXB-AS3	HOXB-AS3	chr17	+	48600446	48600545	48590419	48590589	48602074	48602341	9286	74228	6,29	92168	3,10	233	134	0.00849325	0.421778	0.876,0.819	0.946,0.906	-0.079
51462	GAK	GAK	chr4	-	913606	913668	898032	898158	932042	932386	51462	28,61	1,1	42,36	5,3	196	134	0.00850257	0.421828	0.95,0.977	0.852,0.891	0.092
29689	SMPDL3A	SMPDL3A	chr6	+	122801309	122801406	122796823	122796968	122803663	122803833	29689	27,25	2,20	40,37	2,2	231	134	0.00852799	0.422726	0.887,0.42	0.921,0.915	-0.265
194	PGS1	PGS1	chr17	+	78400676	78400855	78399347	78399537	78403567	78404089	194	160266	2,1	235224	8,4	313	134	0.00856726	0.424307	0.972,0.991	0.926,0.96	0.038
31124	C2orf48	C2orf48	chr2	+	10142254	10142375	10141853	10141954	10210310	10211730	31124	9,13	1,3	24,12	1,0	255	134	0.00858791	0.424601	0.825,0.695	0.927,1.0	-0.204
39036	USP31	USP31	chr16	-	23082437	23082557	23079945	23080171	23084859	23084989	39036	39,61	1,0	42,65	2,4	254	134	0.00858575	0.424601	0.954,1.0	0.917,0.896	0.07
6543	PRKRA	PRKRA	chr2	-	178450241	178450411	178447504	178447586	178450965	178451231	6543	550939	19,9	610787	10,1	304	134	0.0085965	0.424661	0.927,0.979	0.964,0.997	-0.027
12288	LGR5	LGR5	chr12	+	71561780	71561852	71559585	71559654	71566403	71566475	12288	18,7	2,2	12,6	0,0	206	134	0.00863319	0.42565	0.854,0.695	1.0,1.0	-0.226
16349	BBS1	BBS1	chr11	+	66511204	66511239	66511012	66511089	66514405	66514678	16349	41106	0,3	65,75	4,7	169	134	0.00863866	0.42565	1.0,0.966	0.928,0.895	0.072
19565	ASL	ASL	chr7	+	66081802	66081997	66076038	66076093	66082367	66082451	19565	193243	1,3	168177	11,1	329	134	0.00863808	0.42565	0.987,0.971	0.862,0.986	0.055
11943	ADCK1	ADCK1	chr14	+	77907802	77907919	77899099	77899258	77924456	77924606	11943	70,81	4,1	69,44	7,6	251	134	0.00866852	0.425917	0.903,0.977	0.84,0.797	0.121
32695	MED27	MED27	chr9	-	131893884	131893992	131884057	131884099	131939380	131939474	32695	356530	8,28	455413	6,10	242	134	0.00867365	0.425917	0.961,0.913	0.977,0.958	-0.03
5216	UBE2F	UBE2F	chr2	+	238016565	238016633	237973091	237973225	238025341	238025412	5216	53136	2,3	67120	5,11	202	134	0.00866976	0.425917	0.946,0.968	0.899,0.879	0.068
55715	PGM3	PGM3	chr6	-	83191186	83191323	83190808	83191014	83193822	83193936	55715	8,1	0,1	3,5	3,1	271	134	0.0086587	0.425917	1.0,0.331	0.331,0.712	0.144
15454	TTC6	TTC6	chr14	+	37606662	37606742	37595198	37596008	37622049	37623003	15454	2,3	2,1	6,2	0,0	214	134	0.00869257	0.426483	0.385,0.653	1.0,1.0	-0.481
18565	TBC1D1	TBC1D1	chr4	+	38053105	38053225	38051898	38052060	38054198	38054338	18565	0,15	1,3	2,9	0,1	254	134	0.00875462	0.426623	0.0,0.725	1.0,0.826	-0.55
20756	ADNP	ADNP	chr20	-	50903888	50904001	50902016	50902109	50930825	50930990	20756	154182	1,9	183130	2,0	247	134	0.0087339	0.426623	0.988,0.916	0.98,1.0	-0.038
33154	POFUT1	POFUT1	chr20	+	32210070	32210192	32207892	32208065	32215268	32215451	33154	393644	6,7	490583	19,12	256	134	0.00875178	0.426623	0.972,0.98	0.931,0.962	0.029
37535	PARD3	PARD3	chr10	-	34336198	34336243	34331116	34331344	34337274	34337426	37535	41,85	2,5	49,75	1,0	179	134	0.00873717	0.426623	0.939,0.927	0.973,1.0	-0.053
49928	DTWD1	DTWD1	chr15	+	49623670	49623798	49621028	49621122	49625112	49625431	49928	1,2	55,77	8,5	92,55	262	134	0.00875354	0.426623	0.009,0.013	0.043,0.044	-0.033
50931	ARHGEF25	ARHGEF25	chr12	+	57615836	57616017	57615511	57615712	57616283	57616495	50931	167418	15,19	251353	8,8	315	134	0.00872906	0.426623	0.826,0.903	0.93,0.949	-0.075
53373	EMID1	EMID1	chr22	+	29225132	29225216	29215526	29215630	29231019	29231140	53373	7,24	1,4	8,11	1,0	218	134	0.00871101	0.426623	0.811,0.787	0.831,1.0	-0.116
60349	TFDP2	TFDP2	chr3	-	142054114	142054149	142005440	142005544	142101734	142101841	60349	2,4	1,7	2,7	0,2	169	134	0.00872462	0.426623	0.613,0.312	1.0,0.735	-0.405
12879	NR2F1-AS1	NR2F1-AS1	chr5	-	93432364	93432460	93409355	93411509	93553760	93553863	12879	4,3	12,33	1,0	24,16	230	134	0.00878429	0.427455	0.163,0.05	0.024,0.0	0.095
57721	RAB30	RAB30	chr11	-	82994038	82994122	82987586	82987770	82997223	82997324	57721	40,33	2,3	24,25	0,0	218	134	0.00878652	0.427455	0.925,0.871	1.0,1.0	-0.102
35549	CREM	CREM	chr10	+	35188199	35188388	35179133	35179276	35201450	35201486	35549	6,33	2,2	14,26	0,0	323	134	0.00879848	0.427676	0.554,0.873	1.0,1.0	-0.286
19366	NFIA	NFIA	chr1	+	61332511	61332586	61088148	61088680	61352449	61352567	19366	4,8	4,0	14,5	0,0	209	134	0.00882092	0.427685	0.391,1.0	1.0,1.0	-0.304
32869	PDXDC2P	PDXDC2P	chr16	-	70010750	70010856	69996389	69996468	70011840	70011929	32869	14,23	0,0	22,9	2,2	240	134	0.00880946	0.427685	1.0,1.0	0.86,0.715	0.213
61644	PROSER1	PROSER1	chr13	-	39023051	39023130	39017499	39017544	39026276	39026387	61644	3,2	1,2	2,1	0,0	213	134	0.00882048	0.427685	0.654,0.386	1.0,1.0	-0.48
14701	TRAF3	TRAF3	chr14	+	102889559	102889634	102876357	102876525	102891324	102891417	14701	48,81	3,4	49,50	0,1	209	134	0.00884904	0.428577	0.911,0.928	1.0,0.97	-0.066
60254	ANAPC10	ANAPC10	chr4	-	145064571	145064692	144994574	144995603	145095984	145096111	60254	65191	1,15	98168	1,4	255	134	0.00885419	0.428577	0.972,0.87	0.981,0.957	-0.048
4181	PRDM15	PRDM15	chr21	-	41847089	41847191	41839622	41839853	41854565	41854818	4181	16,28	1,4	30,13	0,1	236	134	0.00886686	0.42883	0.901,0.799	1.0,0.881	-0.09
38172	C5orf45	C5orf45	chr5	-	179847977	179848066	179844151	179844227	179853377	179853437	38172	124201	0,0	137132	7,1	223	134	0.00890338	0.429875	1.0,1.0	0.922,0.988	0.045
57619	FAM86B1	FAM86B1	chr8	-	12186351	12186617	12185375	12185525	12186699	12186833	57619	0,22	29,27	7,20	10,13	400	134	0.00890006	0.429875	0.0,0.214	0.19,0.34	-0.158
28461	AKT1	AKT1	chr14	-	104793126	104793210	104792597	104792722	104795483	104795743	28461	26,45	40146	33,37	30,52	218	134	0.00894623	0.431418	0.285,0.159	0.403,0.304	-0.132
52151	KLHL2	KLHL2	chr4	+	165228806	165228913	165219933	165220059	165238777	165238899	52151	53122	2,5	68114	0,1	241	134	0.0089503	0.431418	0.936,0.931	1.0,0.984	-0.058
5055	SENP3-EIF4A1	SENP3-EIF4A1	chr17	+	7565716	7565764	7565439	7565587	7571372	7571479	5055	145127	6,4	169,95	2,0	182	134	0.00898906	0.432611	0.947,0.959	0.984,1.0	-0.039
53063	HMGXB3	HMGXB3	chr5	+	150026705	150026881	150018565	150018697	150030740	150030839	53063	30,56	0,0	39,46	5,0	310	134	0.00899006	0.432611	1.0,1.0	0.771,1.0	0.115
18537	ZNF778	ZNF778	chr16	+	89223156	89223283	89222091	89222183	89225554	89225631	18537	13,11	0,1	20,16	6,0	261	134	0.00907171	0.433644	1.0,0.85	0.631,1.0	0.11
27588	LYPLA1	LYPLA1	chr8	-	54065747	54065813	54063327	54063375	54100907	54100939	27588	643893	41,57	779701	26,31	200	134	0.00902123	0.433644	0.913,0.913	0.953,0.938	-0.032
30896	FBXO31	FBXO31	chr16	-	87360294	87360366	87347173	87347250	87383404	87383793	30896	94148	0,4	83,94	8,3	206	134	0.00906933	0.433644	1.0,0.96	0.871,0.953	0.068
42095	AMACR	AMACR	chr5	-	34004573	34004734	33998640	33998827	34005755	34005899	42095	119192	7,22	113135	5,4	295	134	0.00906906	0.433644	0.885,0.799	0.911,0.939	-0.083
42947	SEC11A	SEC11A	chr15	-	84687624	84687774	84670724	84670782	84716024	84716460	42947	169636	7,9	256516	2,3	284	134	0.00905448	0.433644	0.919,0.971	0.984,0.988	-0.041
44501	WBP4	WBP4	chr13	+	41071526	41071573	41068560	41068737	41072781	41072857	44501	58132	3,6	96,94	2,0	181	134	0.00903986	0.433644	0.935,0.942	0.973,1.0	-0.048
61078	ZBTB8OS	ZBTB8OS	chr1	-	32634767	32634792	32627507	32627544	32650432	32650590	61078	26,51	6,24	27,24	21,25	159	134	0.00903865	0.433644	0.785,0.642	0.52,0.447	0.23
61079	ZBTB8OS	ZBTB8OS	chr1	-	32634767	32634792	32627507	32627544	32650428	32650590	61079	2,4	0,3	4,0	6,10	159	134	0.00904314	0.433644	1.0,0.529	0.36,0.0	0.585
5791	LINC01296	LINC01296	chr14	+	19066235	19066347	19062376	19062466	19092915	19093006	5791	2,1	0,1	2,5	3,2	246	134	0.00910382	0.434818	1.0,0.353	0.266,0.577	0.255
267	DOCK5	DOCK5	chr8	+	25410098	25410202	25408801	25408940	25411193	25413103	267	10,11	0,0	8,11	4,0	238	134	0.00912908	0.434945	1.0,1.0	0.53,1.0	0.235
47417	TMEM53	TMEM53	chr1	-	44660173	44660295	44653246	44655119	44674330	44674608	47417	36,33	0,5	26,25	0,0	256	134	0.00911978	0.434945	1.0,0.776	1.0,1.0	-0.112
5127	ORC5	ORC5	chr7	-	104183942	104184033	104168472	104168525	104188250	104188381	5127	99145	8,22	116123	7,5	225	134	0.0091291	0.434945	0.881,0.797	0.908,0.936	-0.083
257	BABAM1	BABAM1	chr19	+	17273903	17274024	17268793	17269091	17276494	17276624	257	10,9	0,5	14,15	1,0	255	134	0.00915464	0.435083	1.0,0.486	0.88,1.0	-0.197
5714	RAD18	RAD18	chr3	-	8913643	8913720	8912311	8912372	8935870	8936055	5714	176228	6,5	204173	1,1	211	134	0.00914557	0.435083	0.949,0.967	0.992,0.991	-0.034
58895	FXYD5	FXYD5	chr19	+	35166250	35166325	35166141	35166171	35169565	35169885	58895	114586	3,2	110530	7,8	209	134	0.00915154	0.435083	0.961,0.995	0.91,0.977	0.034
46539	WNK2	WNK2	chr9	+	93300050	93300149	93299069	93299261	93308327	93308584	46539	6,18	12,34	6,3	12,49	233	134	0.00916498	0.435216	0.223,0.233	0.223,0.034	0.1
57770	ANKRD13A	ANKRD13A	chr12	+	110016387	110016433	110013124	110013249	110019138	110019328	57770	39,45	4,8	48,32	2,1	180	134	0.00919436	0.436252	0.879,0.807	0.947,0.96	-0.111
45016	KLHL20	KLHL20	chr1	+	173766145	173766289	173756975	173757159	173774304	173774438	45016	82116	0,2	97,83	3,5	278	134	0.0092065	0.436469	1.0,0.965	0.94,0.889	0.068
17499	AK8	AK8	chr9	-	132866903	132866953	132863664	132863778	132875114	132875199	17499	19,17	2,3	18,11	1,0	184	134	0.00923598	0.437506	0.874,0.805	0.929,1.0	-0.125
19008	KIAA0226L	KIAA0226L	chr13	-	46377889	46378005	46371940	46372210	46387133	46387500	19008	3,19	0,4	4,11	0,0	250	134	0.00930262	0.438501	1.0,0.718	1.0,1.0	-0.141
27029	FBRS	FBRS	chr16	+	30664214	30664516	30662558	30662859	30664714	30664920	27029	76235	0,0	84176	4,2	436	134	0.00930036	0.438501	1.0,1.0	0.866,0.964	0.085
41372	VPS52	VPS52	chr6	-	33269998	33270051	33269743	33269819	33270198	33270283	41372	98171	2,8	133127	1,1	187	134	0.00927659	0.438501	0.972,0.939	0.99,0.989	-0.034
48489	ZNF274	ZNF274	chr19	+	58183920	58183998	58182988	58183442	58206719	58207202	48489	6,11	0,4	8,5	0,0	212	134	0.00929788	0.438501	1.0,0.635	1.0,1.0	-0.182
51901	FPGS	FPGS	chr9	+	127807208	127807286	127806972	127807087	127807420	127807482	51901	272329	7,2	322244	22,1	212	134	0.00929234	0.438501	0.961,0.99	0.902,0.994	0.028
5888	CASP8	CASP8	chr2	+	201272897	201272942	201272637	201272776	201274888	201274953	5888	11,14	12,7	9,0	17,8	179	134	0.0092822	0.438501	0.407,0.6	0.284,0.0	0.361
51147	RFX3	RFX3	chr9	-	3301545	3301620	3293076	3293258	3330258	3330517	51147	8,18	0,0	18,18	2,2	209	134	0.00932367	0.439134	1.0,1.0	0.852,0.852	0.148
19300	ERBB4	ERBB4	chr2	-	211657753	211657828	211630461	211630594	211665322	211665477	19300	1,3	0,0	3,2	1,2	209	134	0.00935441	0.439273	1.0,1.0	0.658,0.391	0.476
22647	B3GALNT2	B3GALNT2	chr1	-	235465635	235465714	235458602	235458786	235470849	235470960	22647	167136	0,9	220122	1,0	213	134	0.00933861	0.439273	1.0,0.905	0.993,1.0	-0.044
24316	ELL2	ELL2	chr5	-	95919423	95919545	95913770	95913934	95943001	95943049	24316	57126	1,3	104,84	9,5	256	134	0.00936791	0.439273	0.968,0.956	0.858,0.898	0.084
27469	IDS	IDS	chrX	-	149486924	149487098	149478763	149483218	149490313	149490440	27469	221539	3,4	178452	7,10	308	134	0.00937128	0.439273	0.97,0.983	0.917,0.952	0.042
31011	INSIG1	INSIG1	chr7	+	155302746	155302846	155298258	155298697	155308240	155310235	31011	368575	3,1	490533	1,16	234	134	0.00935863	0.439273	0.986,0.997	0.996,0.95	0.019
53633	MGME1	MGME1	chr20	+	17975683	17975903	17969800	17970370	17988165	17988298	53633	456749	5,19	616510	16,28	354	134	0.00937234	0.439273	0.972,0.937	0.936,0.873	0.05
2530	NCS1	NCS1	chr9	+	130217831	130217970	130172577	130172727	130222649	130222738	2530	14,10	4,0	19,12	0,0	273	134	0.00942492	0.441267	0.632,1.0	1.0,1.0	-0.184
30051	RNF216	RNF216	chr7	-	5740972	5741815	5730714	5730817	5752845	5752979	30051	596903	5,5	686737	2,0	977	134	0.00943019	0.441267	0.942,0.961	0.979,1.0	-0.038
29691	SMPDL3A	SMPDL3A	chr6	+	122806232	122806357	122804908	122805089	122809090	122809719	29691	26,81	3,14	26,56	1,3	259	134	0.00947892	0.442572	0.818,0.75	0.931,0.906	-0.135
40055	PDCD6IPP2	PDCD6IPP2	chr15	+	28846738	28846836	28838687	28838822	28856132	28856574	40055	13,10	6,2	24,1	2,0	232	134	0.0094811	0.442572	0.556,0.743	0.874,1.0	-0.288
44818	2020-03-02	2020-03-02	chr19	+	8418536	8418807	8413302	8413420	8421788	8422016	44818	42142	15,37	68,99	3,17	405	134	0.00947872	0.442572	0.481,0.559	0.882,0.658	-0.25
18783	EXOC2	EXOC2	chr6	-	689138	689212	657162	657250	693018	693141	18783	14,11	1,0	13,9	2,2	208	134	0.00950518	0.44316	0.9,1.0	0.807,0.744	0.174
949	KIN	KIN	chr10	-	7775750	7775799	7774830	7774891	7778837	7779019	949	139163	0,1	163109	3,6	183	134	0.00950907	0.44316	1.0,0.992	0.975,0.93	0.043
48621	C11orf80	C11orf80	chr11	+	66756352	66756505	66748378	66748517	66759042	66759096	48621	10,21	1,4	3,24	7,10	287	134	0.00952014	0.443317	0.824,0.71	0.167,0.528	0.419
3585	AP1G2	AP1G2	chr14	-	23563715	23563856	23563379	23563502	23564045	23564159	3585	25,54	0,0	25,57	5,0	275	134	0.00955644	0.444648	1.0,1.0	0.709,1.0	0.145
8478	SYTL1	SYTL1	chr1	+	27350793	27350952	27350388	27350485	27351455	27351555	8478	1,8	1,0	8,7	3,2	293	134	0.0095678	0.444818	0.314,1.0	0.549,0.615	0.075
32705	RPAP1	RPAP1	chr15	-	41531022	41531202	41529863	41529979	41534713	41534935	32705	143209	1,0	170155	8,0	314	134	0.0095774	0.444905	0.984,1.0	0.901,1.0	0.041
31062	RASGRP1	RASGRP1	chr15	-	38498793	38498946	38488097	38490688	38500102	38500139	31062	13,13	4,0	18,9	0,0	287	134	0.00962486	0.44675	0.603,1.0	1.0,1.0	-0.199
27057	LAMP1	LAMP1	chr13	+	113309642	113309862	113297153	113297495	113319468	113319656	27057	239374	1,11	313222	2,1	354	134	0.00963862	0.447029	0.989,0.928	0.983,0.988	-0.027
38372	DOPEY1	DOPEY1	chr6	+	83096924	83097115	83067665	83067779	83108909	83109080	38372	16,7	0,1	17,7	2,2	325	134	0.00967274	0.448251	1.0,0.743	0.778,0.591	0.187
42068	MAP2K4	MAP2K4	chr17	+	12081355	12081530	12020817	12021001	12095574	12095694	42068	143152	10,12	153103	2,5	309	134	0.00974976	0.451094	0.861,0.846	0.971,0.899	-0.082
57230	DMKN	DMKN	chr19	-	35505717	35505765	35500532	35500580	35510183	35510252	57230	8,22	0,0	18,9	2,2	182	134	0.00974655	0.451094	1.0,1.0	0.869,0.768	0.181
14695	TRAF3	TRAF3	chr14	+	102886188	102886269	102876357	102876525	102891324	102891417	14695	79,81	3,4	100,55	0,1	215	134	0.0098089	0.453104	0.943,0.927	1.0,0.972	-0.051
49569	SURF2	SURF2	chr9	+	133359949	133360129	133357710	133357814	133360264	133360434	49569	524511	18,3	576350	40,4	314	134	0.00980267	0.453104	0.926,0.986	0.86,0.974	0.039
51355	CARHSP1	CARHSP1	chr16	-	8868048	8868160	8859170	8859335	8868531	8868719	51355	2,4	1,3	3,0	8,8	246	134	0.00981695	0.453112	0.521,0.421	0.17,0.0	0.386
45050	TECPR2	TECPR2	chr14	+	102431795	102432128	102428249	102428382	102434234	102435211	45050	73,75	2,7	81,54	1,1	467	134	0.00984233	0.453558	0.913,0.755	0.959,0.939	-0.115
57696	CBX3	CBX3	chr7	+	26202970	26203022	26201210	26201561	26206367	26206510	57696	5371277	4,28	815923	1,12	186	134	0.00983631	0.453558	0.99,0.97	0.998,0.982	-0.01
13643	KBTBD3	KBTBD3	chr11	-	106076506	106076707	106058864	106059109	106077311	106077738	13643	20101	5,9	33115	1,4	335	134	0.00990613	0.454045	0.615,0.818	0.93,0.92	-0.209
23632	TJP1	TJP1	chr15	-	29820526	29820674	29800645	29800702	29821415	29821548	23632	2,0	0,2	3,1	0,0	282	134	0.00989022	0.454045	1.0,0.0	1.0,1.0	-0.5
40614	GADD45A	GADD45A	chr1	+	67686024	67686126	67685176	67685538	67686349	67686587	40614	3211001	22,30	595981	19,15	236	134	0.00987124	0.454045	0.892,0.95	0.947,0.974	-0.039
43817	ZNF707	ZNF707	chr8	+	143691072	143691232	143690056	143690123	143693670	143695385	43817	47,46	7,2	54,23	0,2	294	134	0.00990474	0.454045	0.754,0.913	1.0,0.84	-0.086
56536	HUWE1	HUWE1	chrX	-	53545028	53545161	53542442	53542539	53546435	53546592	56536	377518	16,2	324396	3,2	267	134	0.00987327	0.454045	0.922,0.992	0.982,0.99	-0.029
60350	TFDP2	TFDP2	chr3	-	142054114	142054149	142005440	142005544	142093060	142093127	60350	22,63	39225	8,36	52190	169	134	0.00990805	0.454045	0.309,0.182	0.109,0.131	0.126
61236	PPP1R37	PPP1R37	chr19	+	45143520	45143633	45142302	45142458	45144853	45144995	61236	91191	0,0	100123	5,2	247	134	0.00989165	0.454045	1.0,1.0	0.916,0.971	0.056
27428	ZFX	ZFX	chrX	+	24161714	24161842	24152719	24152830	24172714	24172800	27428	26,22	15,10	30,6	31,15	262	134	0.00993594	0.454962	0.47,0.529	0.331,0.17	0.249
47501	NPL	NPL	chr1	+	182822114	182822199	182818540	182818689	182825780	182825820	47501	13,25	0,1	15,14	2,2	219	134	0.00995334	0.455036	1.0,0.939	0.821,0.811	0.153
54465	TPD52	TPD52	chr8	-	80119814	80119884	80053281	80053430	80171424	80171659	54465	1,0	2,2	6,0	7,2	204	134	0.00994832	0.455036	0.247,0.0	0.36,0.0	-0.056
19474	ST5	ST5	chr11	-	8750620	8750725	8726072	8726209	8811246	8811335	19474	19,31	0,1	22,28	3,2	239	134	0.00997443	0.455639	1.0,0.946	0.804,0.887	0.127
51246	ADGRL2	ADGRL2	chr1	+	81987288	81987341	81985258	81985355	81990390	81992738	51246	28,11	92129	39,21	85,79	187	134	0.00998247	0.455645	0.179,0.058	0.247,0.16	-0.085
38538	MEF2B	MEF2B	chr19	-	19146741	19146875	19146554	19146648	19147035	19147183	38538	8,45	0,1	10,30	5,0	268	134	0.00999049	0.45565	1.0,0.957	0.5,1.0	0.228
17053	ATG16L1	ATG16L1	chr2	+	233273720	233273777	233272965	233273052	233274675	233274778	17053	54,47	46,30	53,27	83,30	191	134	0.0100504	0.457414	0.452,0.524	0.309,0.387	0.14
28641	ARPC4-TTLL3	ARPC4-TTLL3	chr3	+	9813247	9813345	9812942	9813111	9826996	9827240	28641	13,6	3,1	5,7	0,1	232	134	0.0100689	0.457414	0.715,0.776	1.0,0.802	-0.155
29813	CECR5	CECR5	chr22	-	17143097	17143131	17137519	17138357	17159125	17159279	29813	2,0	0,3	2,1	0,0	168	134	0.0100768	0.457414	1.0,0.0	1.0,1.0	-0.5
40231	DOCK4	DOCK4	chr7	-	111732225	111732287	111726107	111728720	111735053	111735167	40231	18,39	5,0	20,23	0,0	196	134	0.010071	0.457414	0.711,1.0	1.0,1.0	-0.145
42255	CCDC14	CCDC14	chr3	-	123956354	123956427	123948895	123949132	123956739	123956795	42255	21,25	17,4	53,13	4,2	207	134	0.0100717	0.457414	0.444,0.802	0.896,0.808	-0.229
58429	LTK	LTK	chr15	-	41507561	41507657	41507094	41507290	41508068	41508221	58429	5,11	3,1	8,7	0,1	230	134	0.0100699	0.457414	0.493,0.865	1.0,0.803	-0.222
15834	INIP	INIP	chr9	-	112689526	112689617	112686510	112687633	112716460	112716541	15834	63,96	0,1	55,65	4,2	225	134	0.0101343	0.459657	1.0,0.983	0.891,0.951	0.071
39864	WHAMMP3	WHAMMP3	chr15	+	22674420	22674586	22672689	22672859	22676804	22676934	39864	5,10	7,7	14,7	4,0	300	134	0.0101421	0.459657	0.242,0.39	0.61,1.0	-0.489
61088	ZBTB8OS	ZBTB8OS	chr1	-	32633950	32634072	32627507	32627544	32634767	32634792	61088	180417	18,22	263317	10,9	256	134	0.0101614	0.460169	0.84,0.908	0.932,0.949	-0.067
25899	AVL9	AVL9	chr7	+	32543140	32543261	32495425	32495802	32548846	32548918	25899	43110	2,4	62,76	0,0	255	134	0.0101996	0.461175	0.919,0.935	1.0,1.0	-0.073
61391	KLHL22	KLHL22	chr22	-	20471349	20471515	20464857	20465576	20488984	20489244	61391	125312	2,7	139272	1,0	300	134	0.0101979	0.461175	0.965,0.952	0.984,1.0	-0.034
26855	SEL1L3	SEL1L3	chr4	-	25847293	25847864	25835196	25835323	25862674	25863031	26855	112240	1,5	169195	0,1	705	134	0.0102188	0.461678	0.955,0.901	1.0,0.974	-0.059
29335	ARRB2	ARRB2	chr17	+	4715972	4716033	4710493	4710744	4716411	4716608	29335	92160	2,8	125,88	2,0	195	134	0.010267	0.463494	0.969,0.932	0.977,1.0	-0.038
12472	PHLDB2	PHLDB2	chr3	+	111884063	111885412	111859720	111859878	111913318	111913702	12472	144348	5,0	159270	0,0	1483	134	0.0102859	0.463985	0.722,1.0	1.0,1.0	-0.139
2395	RAPH1	RAPH1	chr2	-	203470238	203470313	203461847	203461925	203477075	203477156	2395	6,10	0,0	6,4	2,1	209	134	0.010314	0.464886	1.0,1.0	0.658,0.719	0.311
14444	DNAH14	DNAH14	chr1	+	225023614	225023865	225007412	225007544	225038693	225038823	14444	18,23	2,0	13,8	3,2	385	134	0.0103259	0.46506	0.758,1.0	0.601,0.582	0.288
37190	ZNF33B	ZNF33B	chr10	-	42613887	42613968	42589083	42594699	42614281	42614358	37190	2,0	27,31	10,0	59,16	215	134	0.0103596	0.465992	0.044,0.0	0.096,0.0	-0.026
43602	LINC00665	LINC00665	chr19	-	36322129	36322225	36321992	36322030	36330252	36330492	43602	0,8	3,2	0,1	8,7	230	134	0.0103627	0.465992	0.0,0.7	0.0,0.077	0.311
10619	SFMBT2	SFMBT2	chr10	-	7276891	7276989	7248547	7248649	7285865	7285954	10619	12,9	0,4	11,8	0,0	232	134	0.0104002	0.46641	1.0,0.565	1.0,1.0	-0.218
24506	SDCCAG8	SDCCAG8	chr1	+	243417967	243418076	243378720	243378863	243426426	243426558	24506	15,53	2,3	35,57	1,0	243	134	0.0104104	0.46641	0.805,0.907	0.951,1.0	-0.119
49345	CPNE1	CPNE1	chr20	-	35655201	35655344	35632794	35632923	35658929	35658982	49345	607491	31,56	856322	29,23	277	134	0.0103937	0.46641	0.905,0.809	0.935,0.871	-0.046
8034	SHF	SHF	chr15	-	45173575	45173716	45172146	45172318	45175218	45175425	8034	3,5	11,31	0,2	17,29	275	134	0.0103926	0.46641	0.117,0.073	0.0,0.033	0.079
9088	RPUSD1	RPUSD1	chr16	-	787555	787744	787353	787477	788255	788383	9088	477478	59,25	562395	36,9	323	134	0.0104125	0.46641	0.77,0.888	0.866,0.948	-0.078
38977	DNMT3B	DNMT3B	chr20	+	32806208	32806327	32805337	32805407	32807761	32809356	38977	11,11	5,0	14,7	1,0	253	134	0.0104429	0.467409	0.538,1.0	0.881,1.0	-0.171
24548	AP4M1	AP4M1	chr7	+	100102674	100102781	100101879	100101968	100103408	100103519	24548	21,61	0,1	26,43	2,3	241	134	0.0104522	0.467462	1.0,0.971	0.878,0.889	0.102
55458	ADARB1	ADARB1	chr21	+	45184473	45184593	45183361	45183510	45184922	45185091	55458	58113	1,3	42,63	7,3	254	134	0.0104605	0.467471	0.968,0.952	0.76,0.917	0.121
21341	PHF7	PHF7	chr3	+	52422221	52422338	52421647	52421754	52422759	52422881	21341	0,2	2,10	1,4	1,3	251	134	0.0104932	0.467481	0.0,0.096	0.348,0.416	-0.334
46575	KIAA1549	KIAA1549	chr7	-	138916747	138919438	138912371	138912460	138981082	138981318	46575	617888	1,1	626709	0,8	2825	134	0.0104795	0.467481	0.967,0.977	1.0,0.808	0.068
61681	ERI3	ERI3	chr1	-	44352849	44352925	44284834	44284907	44355259	44355279	61681	0,1	1,1	1,1	1,0	210	134	0.0104863	0.467481	0.0,0.39	0.39,1.0	-0.5
6573	SCAPER	SCAPER	chr15	-	76621763	76621829	76574157	76574284	76665652	76665789	6573	31114	5,4	55,67	1,1	200	134	0.0104869	0.467481	0.806,0.95	0.974,0.978	-0.098
46010	UBAP2	UBAP2	chr9	-	33956078	33956146	33953284	33953474	33960825	33960878	46010	211131	11,7	188,91	18,14	202	134	0.0105147	0.468077	0.927,0.925	0.874,0.812	0.083
43713	GLIPR2	GLIPR2	chr9	+	36150871	36150949	36148546	36148650	36162361	36163913	43713	85262	0,1	90230	2,7	212	134	0.0105554	0.468824	1.0,0.994	0.966,0.954	0.037
52373	ACP2	ACP2	chr11	-	47248037	47248133	47247640	47247727	47248675	47248847	52373	220162	8,3	292108	2,1	230	134	0.0105558	0.468824	0.941,0.969	0.988,0.984	-0.031
5745	PABPC1L	PABPC1L	chr20	+	44933071	44933185	44930459	44930726	44935390	44935497	5745	1,9	0,1	10,16	3,2	248	134	0.0105551	0.468824	1.0,0.829	0.643,0.812	0.187
18411	HERC4	HERC4	chr10	-	67959112	67959136	67956877	67956976	67966682	67966802	18411	0,2	42,65	7,3	76,58	158	134	0.0105917	0.468921	0.0,0.025	0.072,0.042	-0.044
20299	ATP5L	ATP5L	chr11	+	118405656	118405709	118401388	118401717	118408999	118409847	20299	7,2	0,4	16,2	0,0	187	134	0.0106064	0.468921	1.0,0.264	1.0,1.0	-0.368
32261	QKI	QKI	chr6	+	163478779	163478896	163414642	163415335	163561981	163562069	32261	3,24	4,0	12,22	0,0	251	134	0.0106068	0.468921	0.286,1.0	1.0,1.0	-0.357
39915	USP15	USP15	chr12	+	62349220	62349307	62321463	62321609	62355330	62355475	39915	90,78	3,5	129,49	1,1	221	134	0.0105765	0.468921	0.948,0.904	0.987,0.967	-0.051
50515	KIAA1551	KIAA1551	chr12	+	31980877	31985957	31960776	31960871	31992377	31993107	50515	661905	2,3	935853	0,1	5214	134	0.0105741	0.468921	0.895,0.886	1.0,0.956	-0.087
8619	RNFT1	RNFT1	chr17	-	59962539	59962616	59958290	59958444	59962826	59963284	8619	40,48	4,7	32,28	1,1	211	134	0.0106028	0.468921	0.864,0.813	0.953,0.947	-0.111
26350	MELK	MELK	chr9	+	36642996	36643083	36633101	36633200	36651745	36651877	26350	254614	15,40	364490	8,21	221	134	0.0106334	0.469376	0.911,0.903	0.965,0.934	-0.042
28562	KIAA1109	KIAA1109	chr4	+	122226706	122226835	122224497	122224677	122229120	122229240	28562	15,17	0,1	16,14	2,2	263	134	0.0106253	0.469376	1.0,0.896	0.803,0.781	0.156
14168	C16orf95	C16orf95	chr16	-	87311149	87311296	87310296	87310333	87314970	87315096	14168	19,36	1,0	30,34	2,3	281	134	0.0106746	0.470657	0.901,1.0	0.877,0.844	0.09
23434	KIF20A	KIF20A	chr5	+	138185511	138185710	138185094	138185197	138185960	138186052	23434	5311054	6,7	632714	16,10	333	134	0.0106788	0.470657	0.973,0.984	0.941,0.966	0.025
41318	CUX2	CUX2	chr12	+	111291417	111291552	111217889	111217937	111293445	111293569	41318	12,10	0,0	13,13	4,0	269	134	0.0106914	0.470857	1.0,1.0	0.618,1.0	0.191
35691	GOLT1B	GOLT1B	chr12	+	21508382	21508561	21506884	21506976	21512294	21512376	35691	188426	5,5	304379	0,1	313	134	0.0107007	0.470904	0.942,0.973	1.0,0.994	-0.039
47845	CPSF3L	CPSF3L	chr1	-	1312439	1312501	1312225	1312368	1312786	1312949	47845	66129	0,0	72,95	7,0	196	134	0.0107212	0.471445	1.0,1.0	0.875,1.0	0.063
24639	MGRN1	MGRN1	chr16	+	4677462	4677572	4673497	4673657	4681549	4681776	24639	170209	1,1	152174	7,2	244	134	0.0107521	0.472362	0.989,0.991	0.923,0.979	0.039
38373	DOPEY1	DOPEY1	chr6	+	83100704	83100886	83067665	83067779	83108909	83109080	38373	18,29	0,1	19,22	2,2	316	134	0.0107619	0.472362	1.0,0.925	0.801,0.823	0.15
48811	BHLHB9	BHLHB9	chrX	+	102747832	102747911	102720956	102721027	102748698	102752441	48811	33,13	4,1	29,10	1,0	213	134	0.0107666	0.472362	0.838,0.891	0.948,1.0	-0.109
61859	TMEM62	TMEM62	chr15	+	43138573	43138619	43135511	43135649	43146492	43146634	61859	47,34	1,0	64,15	3,3	180	134	0.010779	0.472545	0.972,1.0	0.941,0.788	0.121
31566	MYCBP2	MYCBP2	chr13	-	77233155	77233263	77225434	77225554	77243058	77243160	31566	109126	15,7	91,80	23,13	242	134	0.0108054	0.4731	0.801,0.909	0.687,0.773	0.125
37714	VTA1	VTA1	chr6	+	142189425	142189534	142170345	142170421	142198438	142198615	37714	7921417	8,19	9821039	4,5	243	134	0.0108081	0.4731	0.982,0.976	0.993,0.991	-0.013
9745	GUSB	GUSB	chr7	-	65979726	65979911	65976014	65976202	65980223	65980409	9745	154378	11,20	255299	14,0	319	134	0.0108233	0.473407	0.855,0.888	0.884,1.0	-0.071
61451	ECI1	ECI1	chr16	-	2244405	2244552	2239871	2240145	2246858	2246986	61451	5611109	6,9	639798	20,9	281	134	0.0108586	0.474592	0.978,0.983	0.938,0.977	0.023
15131	RCN2	RCN2	chr15	+	76941636	76941690	76935525	76935722	76943757	76943871	15131	21,36	4171049	20,9	568807	188	134	0.010937	0.475265	0.035,0.024	0.024,0.008	0.014
15796	PLEKHG4	PLEKHG4	chr16	+	67280710	67280806	67279875	67280543	67280881	67281005	15796	30,76	2,4	35,57	0,1	230	134	0.0109466	0.475265	0.897,0.917	1.0,0.971	-0.079
19731	AACS	AACS	chr12	+	125114476	125114557	125107120	125107268	125134002	125134072	19731	35,66	1,2	40,41	2,8	215	134	0.0109181	0.475265	0.956,0.954	0.926,0.762	0.111
20109	ZNF805	ZNF805	chr19	+	57243922	57244049	57240684	57240921	57248604	57248700	20109	20,15	1,3	21,16	0,0	261	134	0.0109215	0.475265	0.911,0.72	1.0,1.0	-0.184
21812	C11orf1	C11orf1	chr11	+	111883135	111883202	111882367	111882598	111883770	111884073	21812	92189	11,45	176167	4,27	201	134	0.0109482	0.475265	0.848,0.737	0.967,0.805	-0.094
24193	TTC27	TTC27	chr2	+	32678855	32678922	32672271	32672384	32702806	32702920	24193	186199	8,2	224140	1,0	201	134	0.0108884	0.475265	0.939,0.985	0.993,1.0	-0.034
28604	DFFB	DFFB	chr1	+	3872471	3872572	3869604	3869775	3883506	3885429	28604	59103	2,0	62,45	7,0	235	134	0.0109164	0.475265	0.944,1.0	0.835,1.0	0.054
41207	TMEM135	TMEM135	chr11	+	87067693	87067821	87037843	87038186	87236637	87236684	41207	60,92	5,1	83,70	0,0	262	134	0.0109445	0.475265	0.86,0.979	1.0,1.0	-0.081
52854	SLC50A1	SLC50A1	chr1	+	155137560	155137722	155136298	155136376	155137978	155138098	52854	280665	27,56	327525	54,64	296	134	0.0109308	0.475265	0.824,0.843	0.733,0.788	0.073
37601	MAPK4	MAPK4	chr18	+	50721937	50722099	50715078	50715223	50729157	50731826	37601	3,27	0,6	4,7	1,0	296	134	0.0110323	0.478255	1.0,0.671	0.644,1.0	0.013
63156	ARMC8	ARMC8	chr3	+	138274448	138274544	138272966	138273116	138284430	138284526	63156	78,64	4,2	97,45	0,0	230	134	0.0110337	0.478255	0.919,0.949	1.0,1.0	-0.066
10622	SFMBT2	SFMBT2	chr10	-	7197547	7197687	7188623	7188733	7200413	7200484	10622	69,42	0,0	64,25	0,5	274	134	0.0110705	0.47949	1.0,1.0	1.0,0.71	0.145
30046	RNF216	RNF216	chr7	-	5740972	5741644	5730714	5730817	5752845	5752979	30046	518835	5,5	617707	2,0	806	134	0.0111248	0.479715	0.945,0.965	0.981,1.0	-0.035
36663	RHOT2	RHOT2	chr16	+	668487	668569	668352	668411	668655	668699	36663	452650	14,3	646390	35,1	216	134	0.0111079	0.479715	0.952,0.993	0.92,0.996	0.014
41250	PI4KAP1	PI4KAP1	chr22	-	18538432	18538558	18536649	18537412	18538639	18538744	41250	14,30	1,0	24,30	3,2	260	134	0.0111268	0.479715	0.878,1.0	0.805,0.885	0.094
41324	LSM2	LSM2	chr6	-	31798476	31798507	31797989	31798049	31806074	31806142	41324	5821253	1,9	694930	16,11	165	134	0.0111243	0.479715	0.998,0.991	0.972,0.986	0.015
41345	P2RX4	P2RX4	chr12	+	121222946	121223043	121222093	121222166	121228532	121228613	41345	46,98	4,11	67114	4,2	231	134	0.0111339	0.479715	0.87,0.838	0.907,0.971	-0.085
4183	PRDM15	PRDM15	chr21	-	41834504	41834564	41828165	41828333	41835436	41835524	4183	0,2	11,12	3,4	9,10	194	134	0.0111283	0.479715	0.0,0.103	0.187,0.216	-0.15
56888	PPOX	PPOX	chr1	+	161170408	161170519	161167099	161167234	161170619	161170769	56888	23112	2,3	22,83	9,5	245	134	0.0111315	0.479715	0.863,0.953	0.572,0.901	0.171
34973	ZNHIT6	ZNHIT6	chr1	-	85657846	85657971	85649422	85654098	85677235	85677313	34973	171341	1,10	227261	2,0	259	134	0.0111444	0.479809	0.989,0.946	0.983,1.0	-0.024
25519	ACLY	ACLY	chr17	-	41910221	41910284	41907441	41907572	41918879	41919019	25519	2,1	0,2	1,0	1,2	197	134	0.0111991	0.481443	1.0,0.254	0.405,0.0	0.424
31818	TRIQK	TRIQK	chr8	-	92954405	92954564	92916928	92917010	92966006	92966144	31818	70246	2,7	88210	7,15	293	134	0.0111968	0.481443	0.941,0.941	0.852,0.865	0.082
10450	ANKMY1	ANKMY1	chr2	-	240526228	240526445	240525684	240525849	240529036	240529509	10450	5,1	2,2	1,2	0,1	351	134	0.0112267	0.481552	0.488,0.16	1.0,0.433	-0.393
21414	MAP2	MAP2	chr2	+	209704449	209704620	209700276	209700338	209705579	209705727	21414	1,3	1,3	0,1	2,2	305	134	0.0112242	0.481552	0.305,0.305	0.0,0.18	0.215
50372	LOC101927151	LOC101927151	chr19	+	27797753	27798176	27793466	27793650	27805604	27806780	50372	86118	0,2	119116	7,2	557	134	0.0112139	0.481552	1.0,0.934	0.804,0.933	0.099
22832	ALG8	ALG8	chr11	-	78109441	78109581	78104355	78104453	78124020	78124214	22832	18,38	0,1	24,34	3,2	274	134	0.0112439	0.481934	1.0,0.949	0.796,0.893	0.13
3361	FAS	FAS	chr10	+	89010752	89010815	89010538	89010600	89011998	89012081	3361	11,18	5,5	20,27	1,3	197	134	0.0112842	0.4833	0.599,0.71	0.932,0.86	-0.242
52062	ASH2L	ASH2L	chr8	+	38135667	38135766	38133453	38133546	38138815	38138875	52062	251479	1,3	298335	3,10	233	134	0.0113026	0.48337	0.993,0.989	0.983,0.951	0.024
61024	VDAC2	VDAC2	chr10	+	75217887	75217991	75214020	75214070	75219062	75219215	61024	22,23	14552365	66,34	18281880	238	134	0.0113022	0.48337	0.008,0.005	0.02,0.01	-0.008
13475	LYRM1	LYRM1	chr16	+	20902485	20902717	20900297	20900535	20920121	20920214	13475	24,82	0,10	27,76	0,2	366	134	0.0113127	0.483444	1.0,0.75	1.0,0.933	-0.092
30967	CEP57L1	CEP57L1	chr6	+	109106034	109106090	109095152	109095575	109146757	109146937	30967	2,1	3,2	1,0	4,5	190	134	0.0113235	0.483546	0.32,0.261	0.15,0.0	0.215
15608	PKMYT1	PKMYT1	chr16	-	2974549	2974656	2973999	2974157	2975318	2975812	15608	167206	2,7	211164	1,0	241	134	0.011364	0.483739	0.979,0.942	0.992,1.0	-0.036
18678	CDKL3	CDKL3	chr5	-	134359896	134360091	134350248	134350427	134370997	134371047	18678	4,3	2,0	2,1	6,2	329	134	0.0113865	0.483739	0.449,1.0	0.12,0.169	0.58
33102	NBEAL2	NBEAL2	chr3	+	46991405	46991688	46989510	46989593	46991839	46991946	33102	33,61	2,3	30,39	1,0	417	134	0.0113867	0.483739	0.841,0.867	0.906,1.0	-0.099
41225	TYW5	TYW5	chr2	-	199943764	199943834	199940088	199940133	199948317	199948472	41225	46,38	2,4	46,25	1,0	204	134	0.0113672	0.483739	0.938,0.862	0.968,1.0	-0.084
44988	ZGRF1	ZGRF1	chr4	-	112603523	112603697	112587279	112587929	112606007	112606091	44988	2,8	0,0	1,4	3,0	308	134	0.0113496	0.483739	1.0,1.0	0.127,1.0	0.436
50244	CYP2S1	CYP2S1	chr19	+	41203449	41203637	41201230	41201372	41205957	41206099	50244	12,80	4,1	19,70	1,0	322	134	0.011353	0.483739	0.555,0.971	0.888,1.0	-0.181
59857	DVL2	DVL2	chr17	-	7229807	7229943	7229587	7229678	7230284	7230430	59857	163263	12,2	235249	3,2	270	134	0.0113806	0.483739	0.871,0.985	0.975,0.984	-0.052
23092	TMEM147	TMEM147	chr19	+	35546671	35546808	35545887	35545957	35547118	35547240	23092	41,31	0,0	52,28	5,0	271	134	0.0114074	0.48426	1.0,1.0	0.837,1.0	0.082
22913	DMTN	DMTN	chr8	+	22069015	22069060	22067526	22067682	22069418	22069518	22913	43,49	4,4	54,42	1,1	179	134	0.0114647	0.485728	0.889,0.902	0.976,0.969	-0.077
25450	ESPL1	ESPL1	chr12	+	53290084	53290212	53289403	53289594	53290346	53290469	25450	212357	0,0	256276	6,4	262	134	0.0114618	0.485728	1.0,1.0	0.956,0.972	0.036
27679	PIGQ	PIGQ	chr16	+	578784	578938	578378	578505	579068	579180	27679	166329	6,6	223342	3,1	288	134	0.0114757	0.485728	0.928,0.962	0.972,0.994	-0.038
51314	ACYP1	ACYP1	chr14	-	75061683	75061762	75053224	75053659	75063953	75064049	51314	1,2	1,7	9,3	0,4	213	134	0.0114695	0.485728	0.386,0.152	1.0,0.321	-0.391
40607	TTC25	TTC25	chr17	+	41938964	41939172	41938556	41938781	41945135	41945222	40607	9,23	3,1	18,16	1,0	342	134	0.0115097	0.486455	0.54,0.9	0.876,1.0	-0.218
5338	POLD1	POLD1	chr19	+	50415723	50415826	50415437	50415590	50416395	50416528	5338	342910	10,32	396767	9,10	237	134	0.0115072	0.486455	0.951,0.941	0.961,0.977	-0.023
56594	RBM6	RBM6	chr3	+	49975322	49975392	49962575	49962685	50048244	50048319	56594	6,22	46,92	8,3	66,66	204	134	0.0115196	0.486514	0.079,0.136	0.074,0.029	0.056
2668	PLS3-AS1	PLS3-AS1	chrX	-	115562403	115562530	115520483	115520653	115562625	115562731	2668	1,7	0,5	4,2	0,1	261	134	0.0115634	0.487649	1.0,0.418	1.0,0.507	-0.045
55549	AIMP2	AIMP2	chr7	+	6015145	6015352	6009250	6009498	6017813	6018045	55549	11931020	53,49	1293756	32,26	341	134	0.0115594	0.487649	0.898,0.891	0.941,0.92	-0.036
22349	TBC1D24	TBC1D24	chr16	+	2499356	2499420	2498237	2498396	2499834	2499930	22349	33,39	1,4	53,39	0,0	198	134	0.0115813	0.48805	0.957,0.868	1.0,1.0	-0.088
24231	GUK1	GUK1	chr1	+	228141123	228141288	228140227	228140363	228146025	228146067	24231	191304	2,7	282227	0,0	299	134	0.011626	0.48897	0.977,0.951	1.0,1.0	-0.036
45162	UBAC2	UBAC2	chr13	+	99244514	99244624	99238426	99238554	99314096	99314220	45162	164336	0,10	188228	12,9	244	134	0.0116302	0.48897	1.0,0.949	0.896,0.933	0.06
49747	SKP2	SKP2	chr5	+	36168312	36168447	36166518	36166662	36170343	36170442	49747	5461314	9,10	7051053	25,12	269	134	0.0116371	0.48897	0.968,0.985	0.934,0.978	0.02
60741	FKBP9	FKBP9	chr7	+	32974616	32974762	32957403	32957794	32975181	32975371	60741	124329	1,0	152284	5,4	280	134	0.0116296	0.48897	0.983,1.0	0.936,0.971	0.038
60738	TRIT1	TRIT1	chr1	-	39847985	39848097	39844530	39844640	39883317	39883505	60738	0,5	4,10	6,4	2,3	246	134	0.0116598	0.489567	0.0,0.214	0.62,0.421	-0.413
20577	ST20	ST20	chr15	-	79907628	79907706	79898839	79899125	79923451	79923754	20577	22,71	1,5	39,49	6,11	212	134	0.0116701	0.489643	0.933,0.9	0.804,0.738	0.146
19148	PHTF2	PHTF2	chr7	+	77840220	77840300	77798791	77798971	77893607	77893664	19148	55221	0,2	111203	2,8	214	134	0.011756	0.49289	1.0,0.986	0.972,0.941	0.037
12223	SNF8	SNF8	chr17	-	48931642	48931717	48930095	48930612	48936169	48936242	12223	300524	6,2	399374	13,7	209	134	0.0118024	0.493183	0.97,0.994	0.952,0.972	0.02
13478	LYRM1	LYRM1	chr16	+	20915555	20915714	20900297	20900535	20920121	20920214	13478	99332	0,10	155238	0,2	293	134	0.0117913	0.493183	1.0,0.938	1.0,0.982	-0.022
35682	RAD51D	RAD51D	chr17	-	35107365	35107447	35106385	35106481	35118500	35118619	35682	7,25	1,3	18,27	0,1	216	134	0.0117759	0.493183	0.813,0.838	1.0,0.944	-0.147
43737	SETD4	SETD4	chr21	-	36053582	36053620	36048307	36048396	36057108	36057204	43737	82,78	3,5	124,61	1,1	172	134	0.0117822	0.493183	0.955,0.924	0.99,0.979	-0.045
44168	DOCK9	DOCK9	chr13	-	98825871	98825940	98824397	98824504	98826829	98826887	44168	3,2	20,20	6,9	17,18	203	134	0.0118333	0.493183	0.09,0.062	0.189,0.248	-0.143
46403	EIF4G1	EIF4G1	chr3	+	184315488	184315545	184314494	184314674	184320629	184320722	46403	103,93	10,6	117,70	2,3	191	134	0.011823	0.493183	0.878,0.916	0.976,0.942	-0.062
48763	ABCD4	ABCD4	chr14	-	74299547	74299675	74295147	74295198	74302874	74303064	48763	3,6	1,0	18,3	5,0	262	134	0.01184	0.493183	0.605,1.0	0.648,1.0	-0.022
62767	ANKRD11	ANKRD11	chr16	-	89313316	89313589	89305205	89305344	89316932	89317078	62767	16,29	160196	45,30	174167	407	134	0.0118297	0.493183	0.032,0.046	0.078,0.056	-0.028
7645	ARRDC2	ARRDC2	chr19	+	18009591	18009694	18008970	18009118	18009782	18010039	7645	25,76	8,0	37,73	2,0	237	134	0.0118387	0.493183	0.639,1.0	0.913,1.0	-0.137
31714	GCSH	GCSH	chr16	-	81087600	81087664	81084462	81084594	81096130	81096375	31714	465449	17,30	533339	7,16	198	134	0.0118809	0.49388	0.949,0.91	0.981,0.935	-0.028
34586	ZFP64	ZFP64	chr20	-	52165863	52166025	52164694	52164757	52186831	52187071	34586	188239	20,8	246192	9,3	296	134	0.0118668	0.49388	0.81,0.931	0.925,0.967	-0.075
44182	SRP19	SRP19	chr5	+	112864620	112864732	112862507	112862583	112891602	112893079	44182	3,12	1,0	2,4	8,0	246	134	0.0118824	0.49388	0.62,1.0	0.12,1.0	0.25
47796	GTF2I	GTF2I	chr7	+	74716893	74716950	74700605	74700634	74728785	74728896	47796	139101	6,2	147,51	0,0	191	134	0.0119178	0.494973	0.942,0.973	1.0,1.0	-0.042
61434	IL32	IL32	chr16	+	3067553	3067613	3067376	3067415	3068179	3068239	61434	4,6	0,1	3,2	1,2	194	134	0.0119259	0.494973	1.0,0.806	0.674,0.409	0.362
50909	BIN3	BIN3	chr8	-	22636524	22636586	22630441	22630578	22636921	22636962	50909	167146	3,2	189118	8,7	196	134	0.0119523	0.49571	0.974,0.98	0.942,0.92	0.046
37381	BLM	BLM	chr15	+	90724033	90724143	90717326	90717440	90747388	90747490	37381	18,15	55,49	15,5	84,55	244	134	0.011974	0.496252	0.152,0.144	0.089,0.048	0.079
2489	PPP2R3C	PPP2R3C	chr14	-	35109818	35109931	35099251	35099384	35110524	35110629	2489	89230	6,3	145182	2,0	247	134	0.0119937	0.496715	0.889,0.977	0.975,1.0	-0.054
25596	ACOT9	ACOT9	chrX	-	23735918	23736016	23733171	23733217	23743124	23743290	25596	158447	8,6	221325	3,1	232	134	0.0120162	0.497286	0.919,0.977	0.977,0.995	-0.038
868	RPGRIP1L	RPGRIP1L	chr16	-	53645624	53646003	53641284	53641475	53648963	53649115	868	105154	0,1	149,92	6,0	513	134	0.0120593	0.498711	1.0,0.976	0.866,1.0	0.055
35658	GLMN	GLMN	chr1	-	92297403	92297529	92291417	92291537	92297960	92298029	35658	263180	7,5	375124	4,0	260	134	0.0120703	0.498809	0.951,0.949	0.98,1.0	-0.04
10200	ZNF33A	ZNF33A	chr10	+	38039412	38039492	38017290	38017386	38054374	38060067	10200	2,0	28,48	2,6	32,37	214	134	0.0120801	0.498859	0.043,0.0	0.038,0.092	-0.044
50886	ARIH1	ARIH1	chr15	+	72518066	72518134	72474325	72475014	72544819	72544964	50886	370955	3,19	548679	22,18	202	134	0.0120895	0.498889	0.988,0.971	0.943,0.962	0.027
50459	DLG4	DLG4	chr17	-	7192944	7193117	7191266	7191358	7193482	7193584	50459	7,90	2,3	12125	0,0	307	134	0.0121134	0.499517	0.604,0.929	1.0,1.0	-0.234
29121	CDK4	CDK4	chr12	-	57749453	57749504	57747726	57748617	57750655	57750765	29121	468551	7,12	531395	5,0	185	134	0.0121389	0.500209	0.98,0.971	0.987,1.0	-0.018
15602	POLL	POLL	chr10	-	101585315	101585478	101584877	101584919	101585861	101586156	15602	79288	1,8	118250	2,0	297	134	0.0121657	0.500244	0.973,0.942	0.964,1.0	-0.024
51583	CEP164	CEP164	chr11	+	117335604	117335680	117327854	117327904	117338565	117338668	51583	22,15	3,1	24,8	0,0	210	134	0.0121528	0.500244	0.824,0.905	1.0,1.0	-0.135
60392	VDAC3	VDAC3	chr8	+	42395083	42395136	42394209	42394278	42398711	42398864	60392	554555	4,9	811458	28,5	187	134	0.0121619	0.500244	0.99,0.978	0.954,0.985	0.014
26905	POC5	POC5	chr5	-	75677773	75677950	75674198	75674578	75685206	75685484	26905	89187	2,0	111136	7,1	311	134	0.0121808	0.500506	0.95,1.0	0.872,0.983	0.047
35925	C12orf49	C12orf49	chr12	-	116720295	116720447	116719762	116719876	116723066	116723223	35925	363435	2,3	427293	6,8	286	134	0.01219	0.500529	0.988,0.985	0.971,0.945	0.028
20765	ERMP1	ERMP1	chr9	-	5823895	5824001	5812888	5813035	5830726	5831028	20765	37,76	0,0	39,46	4,1	240	134	0.0122189	0.501002	1.0,1.0	0.845,0.963	0.096
57935	PSMD13	PSMD13	chr11	+	251545	251626	250802	250865	252504	252984	57935	395454	6,11	483393	5,1	215	134	0.0122172	0.501002	0.976,0.963	0.984,0.996	-0.02
61643	PROSER1	PROSER1	chr13	-	39023051	39023130	39017499	39017544	39024472	39024556	61643	85,91	11,3	124,74	5,0	213	134	0.0122412	0.501559	0.829,0.95	0.94,1.0	-0.081
25373	ARRB1	ARRB1	chr11	-	75290008	75290039	75287314	75287375	75351587	75351831	25373	37,84	4,3	37,66	0,1	165	134	0.0122533	0.501696	0.883,0.958	1.0,0.982	-0.071
13870	GXYLT2	GXYLT2	chr3	+	72955097	72955349	72922203	72922335	72957228	72957352	13870	139265	1,6	144272	9,10	386	134	0.0122707	0.501769	0.98,0.939	0.847,0.904	0.084
8953	RFC2	RFC2	chr7	-	74249011	74249220	74243145	74243246	74249738	74249780	8953	58,95	21,27	69,55	13,4	343	134	0.0122724	0.501769	0.519,0.579	0.675,0.843	-0.21
50420	HPS1	HPS1	chr10	-	98431130	98431291	98430570	98430670	98433982	98434091	50420	212285	4,6	275195	0,2	295	134	0.0122839	0.501883	0.96,0.956	1.0,0.978	-0.031
39505	TMCO3	TMCO3	chr13	+	113547299	113547379	113520615	113520733	113548302	113548452	39505	15,23	1,3	25,16	0,0	214	134	0.0123037	0.502333	0.904,0.828	1.0,1.0	-0.134
50716	VAV2	VAV2	chr9	-	133810190	133810205	133809039	133809138	133812113	133812216	50716	0,0	52,82	6,1	73,42	149	134	0.0123307	0.503079	0.0,0.0	0.069,0.021	-0.045
60065	APBB3	APBB3	chr5	-	140560312	140560504	140558267	140558821	140560638	140560754	60065	17,64	1,1	42,33	7,1	326	134	0.0123581	0.503584	0.875,0.963	0.712,0.931	0.098
7920	DENND1C	DENND1C	chr19	-	6475705	6475751	6475483	6475585	6475836	6475937	7920	4,13	0,5	0,3	2,3	180	134	0.0123605	0.503584	1.0,0.659	0.0,0.427	0.616
12861	RAP1GDS1	RAP1GDS1	chr4	+	98379016	98379163	98352475	98352601	98391951	98392080	12861	253476	8,7	289315	14,14	281	134	0.0124254	0.505701	0.938,0.97	0.908,0.915	0.042
329	SFXN4	SFXN4	chr10	-	119142252	119142373	119140912	119141319	119146235	119146353	329	5,5	237316	11,13	288231	255	134	0.01243	0.505701	0.011,0.008	0.02,0.029	-0.015
32988	CEP162	CEP162	chr6	-	84171605	84171718	84163143	84163270	84174047	84174188	32988	11,17	0,0	18,8	4,0	247	134	0.0124627	0.506149	1.0,1.0	0.709,1.0	0.145
41937	TRPM6	TRPM6	chr9	-	74788613	74788742	74785873	74786125	74792623	74792770	41937	0,2	2,0	1,5	0,0	263	134	0.0124674	0.506149	0.0,1.0	1.0,1.0	-0.5
59261	COQ5	COQ5	chr12	-	120504894	120504983	120503969	120504081	120516566	120516788	59261	67169	0,0	114163	7,1	223	134	0.0124623	0.506149	1.0,1.0	0.907,0.99	0.051
17276	ZDHHC16	ZDHHC16	chr10	+	97455713	97455783	97454713	97454799	97455973	97456044	17276	132139	6,6	142,89	3,0	204	134	0.0124875	0.506253	0.935,0.938	0.969,1.0	-0.048
58531	ZNF142	ZNF142	chr2	-	218656149	218656463	218650358	218650526	218658700	218658801	58531	146113	0,6	133,95	0,0	448	134	0.0124808	0.506253	1.0,0.849	1.0,1.0	-0.076
15060	ABCC1	ABCC1	chr16	+	16014490	16014628	16009775	16009901	16033108	16033170	15060	63,65	0,1	65,75	2,4	272	134	0.0125454	0.507984	1.0,0.97	0.941,0.902	0.064
38946	MTSS1L	MTSS1L	chr16	-	70665465	70665540	70664919	70665096	70676880	70676978	38946	60112	4,4	74102	2,0	209	134	0.0125566	0.507984	0.906,0.947	0.96,1.0	-0.053
60129	ATXN7	ATXN7	chr3	+	63912587	63912923	63898398	63898497	63952378	63952483	60129	11,48	2,3	6,16	0,1	470	134	0.0125561	0.507984	0.611,0.82	1.0,0.82	-0.194
29126	CDK4	CDK4	chr12	-	57750922	57751090	57749453	57749504	57752174	57752447	29126	467614	4,2	566501	13,4	302	134	0.0125804	0.508277	0.981,0.993	0.951,0.982	0.021
48110	PIGG	PIGG	chr4	+	530435	530745	527038	527230	533817	533981	48110	192150	8,4	287100	2,2	444	134	0.0125815	0.508277	0.879,0.919	0.977,0.938	-0.058
22575	PRIMPOL	PRIMPOL	chr4	+	184685408	184685498	184682247	184682336	184685575	184685684	22575	20,78	2,0	43,61	2,6	224	134	0.0126008	0.508343	0.857,1.0	0.928,0.859	0.035
5042	DSE	DSE	chr6	+	116433342	116433550	116430953	116431193	116435586	116438281	5042	65144	3,9	102137	2,2	342	134	0.0125972	0.508343	0.895,0.862	0.952,0.964	-0.079
38610	ARHGEF9	ARHGEF9	chrX	-	63724531	63724711	63706257	63706449	63754303	63755151	38610	42,80	2,3	47,49	0,0	314	134	0.0126133	0.50849	0.9,0.919	1.0,1.0	-0.091
49041	MAP2K7	MAP2K7	chr19	+	7905807	7905855	7903779	7904068	7909754	7909896	49041	24,19	135320	50,22	152233	182	134	0.0126264	0.508663	0.116,0.042	0.195,0.065	-0.051
43882	ZFHX3	ZFHX3	chr16	-	72793254	72798714	72782886	72788848	72800026	72800129	43882	705429	2,2	554385	0,0	5594	134	0.012641	0.508896	0.894,0.837	1.0,1.0	-0.135
45691	DIABLO	DIABLO	chr12	-	122218265	122218397	122216758	122216869	122224511	122224644	45691	4601008	9,7	590715	18,13	266	134	0.0126611	0.509308	0.963,0.986	0.943,0.965	0.02
54947	COX10	COX10	chr17	+	14102117	14102242	14076734	14077056	14159876	14159947	54947	142202	1,1	192141	7,2	259	134	0.0126732	0.509308	0.987,0.991	0.934,0.973	0.035
6785	RHPN1	RHPN1	chr8	+	143379828	143379985	143379314	143379508	143380588	143380783	6785	12,51	0,2	12,43	4,3	291	134	0.0126777	0.509308	1.0,0.922	0.58,0.868	0.237
29249	DMPK	DMPK	chr19	-	45771349	45771396	45769708	45770640	45771567	45771665	29249	4,16	8,7	9,26	3,3	181	134	0.0127174	0.509836	0.27,0.629	0.69,0.865	-0.328
44624	CHRNA7	CHRNA7	chr15	+	32163225	32163335	32159568	32159655	32167939	32170183	44624	3,7	0,1	2,5	2,1	244	134	0.0127146	0.509836	1.0,0.794	0.354,0.733	0.354
50337	RNF168	RNF168	chr3	-	196488606	196488683	196487398	196487578	196502872	196503768	50337	43,80	2,4	91,73	1,0	211	134	0.0127141	0.509836	0.932,0.927	0.983,1.0	-0.062
56385	NT5C	NT5C	chr17	-	75131044	75131105	75130224	75130642	75131180	75131281	56385	65144	4,2	88105	20,1	195	134	0.0127416	0.51045	0.918,0.98	0.751,0.986	0.081
49	LINC00152	LINC00152	chr2	+	87480222	87480423	87455454	87455645	87521206	87521511	49	0,3	24100	6,4	24,67	335	134	0.012784	0.511439	0.0,0.012	0.091,0.023	-0.051
49741	C19orf68	C19orf68	chr19	+	48182454	48182767	48171793	48172077	48194652	48197620	49741	60239	0,0	54236	1,5	447	134	0.0127786	0.511439	1.0,1.0	0.942,0.934	0.062
42472	POT1-AS1	POT1-AS1	chr7	+	125116873	125117028	125020332	125020413	125125824	125125977	42472	1,2	0,0	1,4	3,0	289	134	0.0128313	0.512977	1.0,1.0	0.134,1.0	0.433
24022	INO80C	INO80C	chr18	-	35487385	35487439	35480452	35480563	35489331	35489385	24022	13,9	0,0	13,6	4,0	188	134	0.0128482	0.513296	1.0,1.0	0.698,1.0	0.151
2727	HECTD4	HECTD4	chr12	-	112247461	112247550	112246900	112247076	112248066	112248171	2727	39,61	1,1	49,29	5,2	223	134	0.0128587	0.51336	0.959,0.973	0.855,0.897	0.09
25246	BRCA1	BRCA1	chr17	-	43097243	43097289	43095845	43095922	43099774	43099877	25246	95119	2,6	108104	1,0	180	134	0.0129078	0.514962	0.972,0.937	0.988,1.0	-0.039
36729	FSD1L	FSD1L	chr9	+	105484380	105484502	105471903	105472005	105506398	105506608	36729	5,22	6,2	17,12	2,0	256	134	0.012925	0.515292	0.304,0.852	0.816,1.0	-0.33
29317	ARRB2	ARRB2	chr17	+	4716146	4716191	4710493	4710744	4716411	4716671	29317	106195	2,8	103180	2,0	179	134	0.0129531	0.515701	0.975,0.948	0.975,1.0	-0.026
61636	PROSER1	PROSER1	chr13	-	39022325	39022412	39017499	39017544	39024472	39024556	61636	100118	11,3	145,95	5,0	221	134	0.0129521	0.515701	0.846,0.96	0.946,1.0	-0.07
15954	COL25A1	COL25A1	chr4	-	108838097	108838178	108834354	108834390	108841694	108841721	15954	6,12	9,12	7,10	3,2	215	134	0.0129647	0.515804	0.294,0.384	0.593,0.757	-0.336
49234	EPB41L3	EPB41L3	chr18	-	5438034	5438110	5428312	5428465	5445139	5445244	49234	0,3	2,12	2,5	2,4	210	134	0.0130063	0.517105	0.0,0.138	0.39,0.444	-0.348
29342	TMEM222	TMEM222	chr1	+	27334666	27334754	27334150	27334281	27335378	27336400	29342	3,4	147147	7,9	105128	222	134	0.0130395	0.517254	0.012,0.016	0.039,0.041	-0.026
31750	CLN3	CLN3	chr16	-	28489289	28489386	28487455	28487541	28491481	28491560	31750	109144	0,2	109116	6,2	231	134	0.0130244	0.517254	1.0,0.977	0.913,0.971	0.046
42898	DCAF5	DCAF5	chr14	-	69062383	69062511	69050919	69055611	69075344	69075411	42898	142215	2,1	168156	4,6	262	134	0.0130306	0.517254	0.973,0.991	0.956,0.93	0.039
46363	MCM9	MCM9	chr6	-	118826146	118826292	118813448	118816294	118826781	118826864	46363	59,45	1,0	84,36	6,0	280	134	0.013046	0.517254	0.966,1.0	0.87,1.0	0.048
24741	CADPS2	CADPS2	chr7	-	122360787	122360820	122345573	122345681	122360929	122361013	24741	34,61	2,0	32,59	8,0	167	134	0.0130773	0.517783	0.932,1.0	0.762,1.0	0.085
3540	NFKB1	NFKB1	chr4	+	102533847	102533885	102529835	102529914	102537857	102537956	3540	37,22	1,4	55,15	0,0	172	134	0.0130715	0.517783	0.966,0.811	1.0,1.0	-0.111
1293	LOC101928978	LOC101928978	chr4	-	84286668	84286827	84284205	84284326	84293219	84293409	1293	0,3	2,2	4,4	0,2	293	134	0.0131155	0.518223	0.0,0.407	1.0,0.478	-0.535
32075	AGO1	AGO1	chr1	+	35893673	35893810	35893096	35893278	35894036	35894171	32075	90,61	2,4	110,55	1,0	271	134	0.0131209	0.518223	0.957,0.883	0.982,1.0	-0.071
45140	MASTL	MASTL	chr10	+	27180952	27181066	27169943	27171083	27186378	27186919	45140	1,4	3,2	0,1	1,1	248	134	0.0131067	0.518223	0.153,0.519	0.0,0.351	0.161
54618	NUP35	NUP35	chr2	+	183151507	183151649	183133565	183133623	183157443	183157513	54618	242277	9,3	341244	3,1	276	134	0.0131244	0.518223	0.929,0.978	0.982,0.992	-0.033
36995	CACNB2	CACNB2	chr10	+	18538179	18538365	18536100	18536196	18539229	18541759	36995	12,30	4,0	17,13	0,0	320	134	0.0131675	0.51957	0.557,1.0	1.0,1.0	-0.222
14629	TCF7L2	TCF7L2	chr10	+	113089399	113089540	113040024	113040126	113141183	113141316	14629	2,3	49,47	5,9	50,33	275	134	0.0131808	0.519654	0.02,0.03	0.046,0.117	-0.057
24307	METTL8	METTL8	chr2	-	171326041	171326148	171325840	171325906	171330558	171330698	24307	100141	0,3	126,93	4,6	241	134	0.0131876	0.519654	1.0,0.963	0.946,0.896	0.06
48435	AGBL5	AGBL5	chr2	+	27069572	27069706	27068631	27068744	27070091	27070622	48435	40150	0,8	65133	1,1	268	134	0.0131993	0.51976	1.0,0.904	0.97,0.985	-0.026
3756	TMEM218	TMEM218	chr11	-	125102131	125102317	125101200	125101303	125102733	125102809	3756	188333	13,11	250317	5,6	320	134	0.0132123	0.519914	0.858,0.927	0.954,0.957	-0.063
9621	TANGO2	TANGO2	chr22	+	20053436	20053551	20052464	20052584	20063337	20063442	9621	16,21	2,2	24,20	1,0	249	134	0.0132224	0.519958	0.812,0.85	0.928,1.0	-0.133
3783	ZCCHC17	ZCCHC17	chr1	+	31346639	31346740	31338956	31339048	31364031	31364953	3783	337447	11,14	486330	4,7	235	134	0.0132604	0.520743	0.946,0.948	0.986,0.964	-0.028
9142	THAP1	THAP1	chr8	-	42839185	42839381	42836673	42838336	42843023	42843331	9142	142171	5,4	157146	11,11	330	134	0.0132578	0.520743	0.92,0.946	0.853,0.843	0.085
18235	ABCB10	ABCB10	chr1	-	229521591	229521635	229518840	229518875	229525935	229526116	18235	245220	3,10	328167	3,1	178	134	0.0133261	0.521716	0.984,0.943	0.988,0.992	-0.026
26247	ZNF821	ZNF821	chr16	-	71864902	71865048	71864137	71864242	71867911	71868037	26247	40,87	2,0	77,91	7,2	280	134	0.0133178	0.521716	0.905,1.0	0.84,0.956	0.055
2669	PLS3-AS1	PLS3-AS1	chrX	-	115562403	115562530	115518188	115519711	115562625	115562731	2669	2,6	0,1	4,4	0,6	261	134	0.0133007	0.521716	1.0,0.755	1.0,0.255	0.25
2739	TPCN1	TPCN1	chr12	+	113226727	113226964	113221437	113221626	113260367	113260492	2739	70,78	2,3	77,37	0,0	371	134	0.0133305	0.521716	0.927,0.904	1.0,1.0	-0.085
59720	MOCOS	MOCOS	chr18	+	36195256	36195346	36187516	36187681	36198689	36198756	59720	93178	0,8	97141	0,0	224	134	0.0133095	0.521716	1.0,0.93	1.0,1.0	-0.035
26318	MELK	MELK	chr9	+	36589535	36589652	36583626	36583712	36594627	36594771	26318	209356	4,10	236271	1,3	251	134	0.0133431	0.521858	0.965,0.95	0.992,0.98	-0.028
15022	ARL17B	ARL17B	chr17	-	46576174	46576339	46570758	46570869	46579600	46579693	15022	6,30	0,0	10,31	4,0	299	134	0.0133852	0.523149	1.0,1.0	0.528,1.0	0.236
36359	KIZ	KIZ	chr20	+	21244244	21244288	21232733	21232830	21246478	21246620	36359	17,91	6,1	39,75	0,2	178	134	0.0134167	0.524026	0.681,0.986	1.0,0.966	-0.149
2548	CCT3	CCT3	chr1	-	156334867	156334918	156333546	156333643	156335826	156335888	2548	13572697	29,29	17592281	16,17	185	134	0.0134409	0.524512	0.971,0.985	0.988,0.99	-0.011
8536	LRP3	LRP3	chr19	+	33204637	33204852	33202847	33202986	33205245	33206362	8536	527739	2,7	627564	7,14	349	134	0.0134474	0.524512	0.99,0.976	0.972,0.939	0.027
37961	SLC25A44	SLC25A44	chr1	+	156207885	156208013	156193931	156194247	156210239	156212796	37961	63,82	4,4	65,78	1,1	262	134	0.0134863	0.525674	0.89,0.913	0.971,0.976	-0.072
29439	KIAA1328	KIAA1328	chr18	+	36844207	36844302	36835233	36835376	36885556	36885672	29439	34106	1,14	46,48	0,3	229	134	0.0134998	0.525844	0.952,0.816	1.0,0.903	-0.068
435	MICAL1	MICAL1	chr6	-	109450299	109450557	109449969	109450085	109451599	109451700	435	14,62	1,0	17,58	0,5	392	134	0.0135277	0.526221	0.827,1.0	1.0,0.799	0.014
47425	GPR161	GPR161	chr1	-	168134905	168135036	168104476	168104894	168137164	168137667	47425	4,8	1,2	4,5	1,0	265	134	0.0135265	0.526221	0.669,0.669	0.669,1.0	-0.165
34002	TMEM106C	TMEM106C	chr12	+	47967207	47967261	47964208	47964423	47968132	47968878	34002	330990	33,67	393711	75,59	188	134	0.0135669	0.527388	0.877,0.913	0.789,0.896	0.052
14472	HACE1	HACE1	chr6	-	104824813	104824907	104811310	104811393	104833041	104833173	14472	1,6	12,42	1,1	39,37	228	134	0.013607	0.528592	0.047,0.077	0.015,0.016	0.046
53742	MON1A	MON1A	chr3	-	49911525	49912011	49910118	49910884	49913219	49913359	53742	381351	19,24	406262	13,7	620	134	0.0136382	0.529091	0.813,0.76	0.871,0.89	-0.094
58808	CCDC82	CCDC82	chr11	-	96383961	96384761	96383268	96383473	96389843	96389919	58808	286487	1,6	343344	0,1	934	134	0.0136363	0.529091	0.976,0.921	1.0,0.98	-0.041
57985	IL17RB	IL17RB	chr3	+	53848663	53848688	53846549	53846648	53849654	53849795	57985	15,27	0,1	40,26	3,3	159	134	0.0136584	0.52952	1.0,0.958	0.918,0.88	0.08
22366	KIAA1715	KIAA1715	chr2	-	175940987	175941080	175939551	175939657	175947479	175947692	22366	2,25	67109	3,11	76152	227	134	0.0136876	0.530073	0.017,0.119	0.023,0.041	0.036
29869	SENP5	SENP5	chr3	+	196923413	196923551	196903532	196903610	196927795	196927879	29869	85,64	7,5	63,57	0,3	272	134	0.0136911	0.530073	0.857,0.863	1.0,0.903	-0.092
39742	KIAA1524	KIAA1524	chr3	-	108582107	108582202	108581414	108581511	108582976	108583083	39742	190385	0,17	307273	1,5	229	134	0.0137098	0.530439	1.0,0.93	0.994,0.97	-0.017
17386	COL4A4	COL4A4	chr2	-	227010312	227010501	227008017	227008304	227012180	227012297	17386	2,13	0,0	2,2	0,3	323	134	0.0137303	0.530878	1.0,1.0	1.0,0.217	0.391
14190	RPS6KC1	RPS6KC1	chr1	+	213077695	213077816	213051232	213051509	213104453	213104569	14190	43,56	0,6	44,27	1,0	255	134	0.0137571	0.531556	1.0,0.831	0.959,1.0	-0.064
11046	COQ3	COQ3	chr6	-	99383697	99383824	99377385	99377485	99394073	99394206	11046	210257	8,9	253209	3,3	261	134	0.0137842	0.531842	0.931,0.936	0.977,0.973	-0.041
16918	RPL7L1	RPL7L1	chr6	+	42885973	42886083	42884612	42884750	42886255	42886993	16918	11741849	12,24	16151504	11,7	244	134	0.013829	0.531842	0.982,0.977	0.988,0.992	-0.01
20790	TFDP1	TFDP1	chr13	+	113623179	113623286	113585773	113585849	113631622	113631744	20790	393531	6,14	490361	0,7	241	134	0.0138213	0.531842	0.973,0.955	1.0,0.966	-0.019
23336	SLC36A4	SLC36A4	chr11	-	93184429	93184520	93182834	93182894	93185690	93185814	23336	221279	1,3	282174	6,6	225	134	0.0138252	0.531842	0.992,0.982	0.966,0.945	0.031
37982	PSPH	PSPH	chr7	-	56019599	56019734	56017233	56017379	56021072	56021231	37982	267386	17,20	328319	11,7	269	134	0.013805	0.531842	0.887,0.906	0.937,0.958	-0.051
48384	PEF1	PEF1	chr1	-	31633158	31633314	31629861	31630842	31644840	31645237	48384	109159	4,6	153138	2,1	290	134	0.0137999	0.531842	0.926,0.924	0.972,0.985	-0.053
8881	TMEM241	TMEM241	chr18	-	23421366	23421444	23399565	23399647	23437780	23437961	8881	30,30	2,2	38,19	8,5	212	134	0.0138035	0.531842	0.905,0.905	0.75,0.706	0.177
60074	PIGU	PIGU	chr20	-	34581547	34581672	34575103	34575246	34588452	34588607	60074	115165	1,1	129126	2,6	259	134	0.0138799	0.533441	0.983,0.988	0.971,0.916	0.042
12224	SNF8	SNF8	chr17	-	48933204	48933346	48930095	48930612	48936169	48936242	12224	710791	6,2	825609	13,7	276	134	0.0138991	0.533823	0.983,0.995	0.969,0.977	0.016
19297	ERBB4	ERBB4	chr2	-	211387944	211387992	211386852	211387150	211420440	211420611	19297	1,2	2,3	0,0	2,2	182	134	0.013924	0.534425	0.269,0.329	0.0,0.0	0.299
47956	TRAPPC10	TRAPPC10	chr21	+	44084121	44084263	44082787	44083302	44086801	44086960	47956	92175	0,1	114129	3,4	276	134	0.0139359	0.534524	1.0,0.988	0.949,0.94	0.05
873	RPGRIP1L	RPGRIP1L	chr16	-	53671509	53671583	53664869	53665009	53672869	53673016	873	20,26	0,5	29,28	1,0	208	134	0.0139974	0.536527	1.0,0.77	0.949,1.0	-0.089
31478	RNF125	RNF125	chr18	+	32042178	32042273	32037115	32037269	32045641	32045732	31478	77106	0,1	79,60	4,2	229	134	0.0140494	0.538163	1.0,0.984	0.92,0.946	0.059
9928	CEBPZ	CEBPZ	chr2	-	37227543	37229036	37223169	37223401	37231411	37231597	9928	25613871	3,1	32063132	13,2	1627	134	0.0140617	0.538275	0.986,0.997	0.953,0.992	0.019
20008	SNX22	SNX22	chr15	+	64152637	64152742	64151716	64151850	64153244	64153386	20008	24,39	1,0	29,33	1,4	239	134	0.0141165	0.538932	0.931,1.0	0.942,0.822	0.084
20538	ZNF607	ZNF607	chr19	-	37707913	37708009	37696362	37699895	37709695	37709822	20538	62,41	0,0	54,38	2,3	230	134	0.01411	0.538932	1.0,1.0	0.94,0.881	0.09
26968	IQCK	IQCK	chr16	+	19735352	19735450	19733697	19733827	19827025	19827137	26968	6,38	2,3	14,14	0,1	232	134	0.0141441	0.538932	0.634,0.88	1.0,0.89	-0.188
27378	MVB12B	MVB12B	chr9	+	126421853	126421948	126395574	126395697	126481368	126481424	27378	46,47	2,8	50,55	0,3	229	134	0.0141222	0.538932	0.931,0.775	1.0,0.915	-0.105
32791	AGBL3	AGBL3	chr7	+	134989249	134989310	134987874	134987996	135017051	135017159	32791	3,10	0,4	17,10	1,0	195	134	0.0141443	0.538932	1.0,0.632	0.921,1.0	-0.144
35580	LMCD1	LMCD1	chr3	+	8532736	8532825	8501806	8501980	8548567	8548903	35580	5,34	1,0	4,11	1,2	223	134	0.0141277	0.538932	0.75,1.0	0.706,0.768	0.138
6753	CLK1	CLK1	chr2	-	200857717	200857884	200856890	200856985	200857972	200858089	6753	212330	5,0	220252	14,0	301	134	0.0141285	0.538932	0.95,1.0	0.875,1.0	0.037
5941	DGKH	DGKH	chr13	+	42129551	42129632	42127462	42127573	42155290	42155395	5941	13,18	0,0	10,15	4,0	215	134	0.014183	0.539694	1.0,1.0	0.609,1.0	0.196
63036	TRNT1	TRNT1	chr3	+	3146429	3146563	3144583	3144710	3147449	3147703	63036	45,55	0,0	61,47	3,2	268	134	0.0141754	0.539694	1.0,1.0	0.91,0.922	0.084
47866	ZCWPW2	ZCWPW2	chr3	+	28478813	28478931	28435109	28435269	28492126	28492173	47866	2,11	0,1	2,9	0,4	252	134	0.0142154	0.540569	1.0,0.854	1.0,0.545	0.155
13026	STOML1	STOML1	chr15	-	73984658	73984868	73983217	73984130	73985317	73985513	13026	44139	6,2	76,87	2,0	344	134	0.0142265	0.540635	0.741,0.964	0.937,1.0	-0.116
10456	ANKMY1	ANKMY1	chr2	-	240529036	240529509	240525684	240525849	240552913	240553057	10456	16,18	1,5	7,13	7,8	607	134	0.0142568	0.541173	0.779,0.443	0.181,0.264	0.388
32900	BDP1	BDP1	chr5	+	71509464	71511151	71504620	71504751	71512240	71512428	32900	581497	4,2	715431	1,0	1821	134	0.0142594	0.541173	0.914,0.948	0.981,1.0	-0.059
171	TRIM28	TRIM28	chr19	+	58545424	58545537	58544468	58545097	58547375	58547511	171	12471378	54,29	13401022	38,8	247	134	0.01431	0.542735	0.926,0.963	0.95,0.986	-0.023
1371	CCM2	CCM2	chr7	+	45064462	45064646	45038252	45038426	45069825	45069961	1371	18,84	0,5	28,50	0,0	318	134	0.014332	0.542834	1.0,0.876	1.0,1.0	-0.062
35937	CCDC24	CCDC24	chr1	+	43992211	43992387	43991846	43992004	43992522	43992639	35937	6,25	2,2	9,21	1,0	310	134	0.0143409	0.542834	0.565,0.844	0.796,1.0	-0.194
47242	PRDM2	PRDM2	chr1	+	13732778	13732882	13730999	13731117	13742004	13742157	47242	17,49	0,0	19,66	3,2	238	134	0.0143371	0.542834	1.0,1.0	0.781,0.949	0.135
20551	ABCB8	ABCB8	chr7	+	151033604	151033917	151028421	151028610	151034272	151034428	20551	401664	5,13	416560	5,1	447	134	0.0143536	0.542959	0.96,0.939	0.961,0.994	-0.028
4929	KATNA1	KATNA1	chr6	-	149603267	149603373	149598223	149598350	149623102	149623283	4929	13,12	3,1	14,11	0,1	240	134	0.0143881	0.543907	0.708,0.87	1.0,0.86	-0.141
13025	STOML1	STOML1	chr15	-	73984658	73984871	73983217	73984130	73985317	73985513	13025	57141	6,2	90,90	2,0	347	134	0.0144058	0.54422	0.786,0.965	0.946,1.0	-0.098
56006	GAPVD1	GAPVD1	chr9	+	125295457	125295574	125268935	125268984	125298889	125299106	56006	39,21	26,19	52,27	21,6	251	134	0.0144252	0.544596	0.445,0.371	0.569,0.706	-0.229
32273	OBSCN	OBSCN	chr1	+	228271924	228272221	228264115	228264391	228273271	228273547	32273	9,15	1,0	5,9	2,1	431	134	0.0144527	0.545279	0.737,1.0	0.437,0.737	0.282
15520	PRSS16	PRSS16	chr6	+	27252807	27252949	27251749	27252040	27254692	27254872	15520	30124	1,3	43,79	4,7	276	134	0.0144722	0.545657	0.936,0.953	0.839,0.846	0.102
49960	ANK2	ANK2	chr4	+	113350227	113350249	113345899	113346022	113360822	113360897	49960	7,27	0,0	25,24	5,0	156	134	0.0144817	0.545659	1.0,1.0	0.811,1.0	0.095
23730	CR2	CR2	chr1	+	207473544	207473721	207472771	207473179	207473800	207473885	23730	0,0	9,7	2,3	11,10	311	134	0.0145072	0.546262	0.0,0.0	0.073,0.114	-0.093
5572	TSC2	TSC2	chr16	+	2054295	2054440	2050399	2050486	2056195	2056244	5572	12,17	8,4	30,10	4,0	279	134	0.0145427	0.546973	0.419,0.671	0.783,1.0	-0.346
56543	HUWE1	HUWE1	chrX	-	53543840	53543968	53542442	53542539	53546435	53546592	56543	231289	16,2	175231	3,2	262	134	0.0145546	0.546973	0.881,0.987	0.968,0.983	-0.042
57756	TSPAN18	TSPAN18	chr11	+	44906406	44906479	44860327	44860469	44917971	44918046	57756	10,35	0,0	16,24	2,2	207	134	0.0145517	0.546973	1.0,1.0	0.838,0.886	0.138
9847	PTBP3	PTBP3	chr9	-	112330440	112330474	112297840	112297916	112333469	112333664	9847	2,2	81166	10,4	133144	168	134	0.01457	0.547196	0.019,0.01	0.057,0.022	-0.025
39798	SLC2A8	SLC2A8	chr9	+	127397375	127397538	127397137	127397286	127399906	127400006	39798	99160	8,16	106143	8,1	297	134	0.0146024	0.5477	0.848,0.819	0.857,0.985	-0.088
5223	UBE2F	UBE2F	chr2	+	237987962	237987992	237973091	237973225	238025341	238025412	5223	52,33	2,3	54,30	5,11	164	134	0.0145935	0.5477	0.955,0.9	0.898,0.69	0.133
188	PGS1	PGS1	chr17	+	78400734	78400855	78399347	78399537	78403567	78404089	188	73100	2,1	118,89	8,4	255	134	0.0146472	0.548799	0.95,0.981	0.886,0.921	0.062
623	AKAP8L	AKAP8L	chr19	-	15403657	15403715	15403474	15403555	15404009	15404042	623	115246	0,0	174159	7,2	192	134	0.0146507	0.548799	1.0,1.0	0.945,0.982	0.036
36955	TMEM116	TMEM116	chr12	-	111943264	111943369	111938160	111938210	111991757	111991889	36955	7,50	0,5	20,43	0,1	239	134	0.0146908	0.549086	1.0,0.849	1.0,0.96	-0.055
59404	IFRD2	IFRD2	chr3	-	50289928	50290086	50288799	50288937	50290559	50290679	59404	119,58	2,0	139,37	7,1	292	134	0.0146886	0.549086	0.965,1.0	0.901,0.944	0.06
63019	SLTM	SLTM	chr15	-	58932355	58932443	58916934	58916999	58933403	58933653	63019	112198	0,2	156153	6,3	222	134	0.0146965	0.549086	1.0,0.984	0.94,0.969	0.038
8130	LMBR1	LMBR1	chr7	-	156836812	156836885	156826604	156826744	156892927	156893208	8130	139109	9,5	156,64	2,2	207	134	0.0146941	0.549086	0.909,0.934	0.981,0.954	-0.046
14919	TACC2	TACC2	chr10	+	122143571	122143706	122132608	122132734	122195039	122195176	14919	2,5	8,19	0,1	4,5	269	134	0.0147089	0.549093	0.111,0.116	0.0,0.091	0.068
15244	POLR2J	POLR2J	chr7	-	102476180	102476270	102474360	102474535	102478807	102478934	15244	8371438	9,19	10811142	30,20	224	134	0.0147253	0.549093	0.982,0.978	0.956,0.972	0.016
60130	ATXN7	ATXN7	chr3	+	63997620	63997687	63995504	63996483	63999449	64003460	60130	2,5	23,30	6,14	28,20	201	134	0.0147212	0.549093	0.055,0.1	0.125,0.318	-0.144
56612	RBM6	RBM6	chr3	+	49972058	49972148	49962575	49962685	50048244	50048319	56612	1,6	46,92	11,7	66,66	224	134	0.0147678	0.550323	0.013,0.038	0.091,0.06	-0.05
44486	ZBTB48	ZBTB48	chr1	+	6585918	6586030	6582057	6582299	6587204	6587291	44486	34,36	3,2	25,27	1,0	246	134	0.0147841	0.550574	0.861,0.907	0.932,1.0	-0.082
125	WDR62	WDR62	chr19	+	36102013	36102151	36101213	36101317	36102751	36102851	125	24,13	2,2	29,16	1,0	272	134	0.0148221	0.551484	0.855,0.762	0.935,1.0	-0.159
14867	ZCCHC8	ZCCHC8	chr12	-	122482634	122482695	122481944	122482087	122489385	122489463	14867	33,54	1,0	29,40	2,3	195	134	0.0148277	0.551484	0.958,1.0	0.909,0.902	0.074
2533	NCS1	NCS1	chr9	+	130200957	130200982	130172577	130172727	130222649	130222738	2533	7,10	4,0	2,10	0,0	159	134	0.0148443	0.551595	0.596,1.0	1.0,1.0	-0.202
60560	SUSD1	SUSD1	chr9	-	112052398	112052438	112041866	112041960	112058427	112058686	60560	19,18	2,3	22,5	0,1	174	134	0.0148498	0.551595	0.88,0.822	1.0,0.794	-0.046
3946	FAAH2	FAAH2	chrX	+	57431917	57432037	57380911	57381029	57446927	57447039	3946	2,8	0,1	3,5	2,1	254	134	0.0148974	0.553007	1.0,0.808	0.442,0.725	0.321
27804	RPS6KL1	RPS6KL1	chr14	-	74907434	74907530	74903953	74907124	74908849	74908932	27804	37,72	4,2	49,43	1,0	230	134	0.0149193	0.553463	0.843,0.954	0.966,1.0	-0.085
10328	RBM33	RBM33	chr7	+	155665174	155665253	155644508	155644919	155672866	155672915	10328	168202	1,2	188144	6,4	213	134	0.0149444	0.553681	0.991,0.985	0.952,0.958	0.033
46862	ZBTB40	ZBTB40	chr1	+	22517299	22517464	22512923	22513130	22520060	22520275	46862	63,58	4,1	89,36	0,0	299	134	0.0149399	0.553681	0.876,0.963	1.0,1.0	-0.081
35620	FASTK	FASTK	chr7	-	151078561	151078701	151077878	151078092	151079499	151079922	35620	140210	5,7	179199	4,0	274	134	0.0149795	0.554628	0.932,0.936	0.956,1.0	-0.044
35668	RNF13	RNF13	chr3	+	149846010	149846140	149812687	149813353	149872028	149872154	35668	109226	4,4	183174	0,1	264	134	0.0150098	0.555391	0.933,0.966	1.0,0.989	-0.045
61478	SLX4IP	SLX4IP	chr20	+	10556230	10556320	10458175	10458231	10560699	10560820	61478	27,44	1,4	33,38	1,0	224	134	0.0150452	0.556345	0.942,0.868	0.952,1.0	-0.071
30086	CEP250	CEP250	chr20	+	35507737	35507851	35502389	35505005	35508034	35508190	30086	71137	2,5	66110	0,1	248	134	0.0151032	0.55813	0.95,0.937	1.0,0.983	-0.048
28300	NAPB	NAPB	chr20	-	23402992	23403072	23394921	23394999	23421304	23421519	28300	16,31	0,1	30,21	4,1	214	134	0.0151211	0.558436	1.0,0.951	0.824,0.929	0.099
16558	ACCS	ACCS	chr11	+	44083423	44083577	44083168	44083311	44083694	44084019	16558	1,15	2,1	15,16	1,0	288	134	0.0151625	0.559246	0.189,0.875	0.875,1.0	-0.405
37721	PAM	PAM	chr5	+	103028184	103028238	103025130	103025334	103028886	103031104	37721	65203	5,15	72174	2,5	188	134	0.0151622	0.559246	0.903,0.906	0.962,0.961	-0.057
30014	NRDE2	NRDE2	chr14	-	90302719	90303125	90301238	90301372	90303934	90304382	30014	147189	2,8	209139	3,0	540	134	0.0152559	0.562333	0.948,0.854	0.945,1.0	-0.071
7417	WNK1	WNK1	chr12	+	882942	883059	881910	882073	883394	883568	7417	274398	7,5	344370	0,3	251	134	0.0152702	0.562498	0.954,0.977	1.0,0.985	-0.027
50737	AAMP	AAMP	chr2	-	218265578	218265682	218265019	218265174	218266442	218266587	50737	1,1	3,0	2,1	0,0	238	134	0.0152953	0.563035	0.158,1.0	1.0,1.0	-0.421
53700	CCDC77	CCDC77	chr12	+	405510	405564	401574	401684	411746	411978	53700	13,89	4,7	59,70	2,2	188	134	0.0153043	0.563035	0.698,0.901	0.955,0.961	-0.158
6459	WDR45	WDR45	chrX	-	49076644	49076750	49076429	49076524	49077836	49077911	6459	205255	0,2	234210	10,0	240	134	0.0153303	0.563634	1.0,0.986	0.929,1.0	0.028
14251	GNPDA2	GNPDA2	chr4	-	44710952	44711137	44707751	44707926	44726473	44726634	14251	53,97	1,0	55105	6,0	319	134	0.0154051	0.564335	0.957,1.0	0.794,1.0	0.081
2858	ZNF585B	ZNF585B	chr19	-	37207039	37207254	37190023	37190150	37210440	37210549	2858	17,27	0,4	12,18	0,0	349	134	0.0154081	0.564335	1.0,0.722	1.0,1.0	-0.139
41053	PNPLA8	PNPLA8	chr7	-	108521475	108521521	108514143	108514293	108526028	108526318	41053	15,8	3,0	15,4	6,4	180	134	0.0153742	0.564335	0.788,1.0	0.65,0.427	0.356
4381	FLNA	FLNA	chrX	-	154354615	154354711	154354380	154354483	154354824	154355072	4381	9191503	12,6	9611181	27,6	230	134	0.0154041	0.564335	0.978,0.993	0.954,0.991	0.013
51458	GAK	GAK	chr4	-	904636	904779	898032	898158	932042	932390	51458	152182	1,1	177118	5,3	277	134	0.0153931	0.564335	0.987,0.989	0.945,0.95	0.04
56182	DCTD	DCTD	chr4	-	182914922	182915058	182894488	182894605	182915460	182915575	56182	425639	6,2	585454	14,6	270	134	0.0153764	0.564335	0.972,0.994	0.954,0.974	0.019
55985	NUP155	NUP155	chr5	-	37323991	37324107	37317987	37318085	37325900	37325967	55985	519744	14,5	609629	5,2	250	134	0.0154792	0.565143	0.952,0.988	0.985,0.994	-0.02
58305	SLC1A3	SLC1A3	chr5	+	36683863	36683998	36680394	36680589	36686064	36688334	58305	116,75	5,3	131,50	1,1	269	134	0.0154558	0.565143	0.92,0.926	0.985,0.961	-0.05
59660	PTPN4	PTPN4	chr2	+	119926597	119926666	119915178	119915242	119932423	119932549	59660	1,20	0,0	16,17	1,3	203	134	0.0154704	0.565143	1.0,1.0	0.914,0.789	0.148
6171	PIH1D1	PIH1D1	chr19	-	49448000	49448062	49447826	49447908	49449474	49449654	6171	349954	7,8	390686	23,4	196	134	0.0154652	0.565143	0.971,0.988	0.921,0.992	0.023
9616	TANGO2	TANGO2	chr22	+	20055942	20056013	20052464	20052584	20063337	20063442	9616	16,6	2,2	13,7	1,0	205	134	0.0154491	0.565143	0.839,0.662	0.895,1.0	-0.197
19709	HLCS	HLCS	chr21	-	36947332	36948287	36938831	36938994	36962035	36962170	19709	24,12	31,39	26,23	34,11	1089	134	0.0155474	0.56584	0.087,0.036	0.086,0.205	-0.084
28677	AMN1	AMN1	chr12	-	31719217	31719356	31709292	31709425	31728970	31729174	28677	1,7	19,48	0,1	22,26	273	134	0.0155264	0.56584	0.025,0.067	0.0,0.019	0.036
4306	MED20	MED20	chr6	-	41916784	41916939	41909268	41909522	41921004	41921147	4306	347380	8,1	467224	13,8	289	134	0.0155122	0.56584	0.953,0.994	0.943,0.928	0.038
57052	PRRC2B	PRRC2B	chr9	+	131446400	131446642	131444184	131444328	131447084	131447206	57052	8341034	9,9	860843	33,2	376	134	0.0155425	0.56584	0.971,0.976	0.903,0.993	0.026
7190	ITPA	ITPA	chr20	+	3213318	3213383	3213168	3213226	3213984	3214058	7190	785712	25,13	1054514	13,7	199	134	0.015538	0.56584	0.955,0.974	0.982,0.98	-0.017
20761	ADNP	ADNP	chr20	-	50928650	50928825	50902016	50902109	50930825	50930990	20761	68,74	1,9	54,42	2,0	309	134	0.0155757	0.565849	0.967,0.781	0.921,1.0	-0.087
28656	STIM2	STIM2	chr4	+	27007982	27008006	27007532	27007700	27008427	27008528	28656	4,6	16,29	1,2	34,15	158	134	0.0155771	0.565849	0.175,0.149	0.024,0.102	0.099
59306	WBSCR22	WBSCR22	chr7	+	73697465	73697516	73693991	73694050	73697604	73697694	59306	3,13	5771040	5,32	649817	185	134	0.015566	0.565849	0.004,0.009	0.006,0.028	-0.011
38972	DNMT3B	DNMT3B	chr20	+	32805337	32805407	32802384	32802470	32807761	32809356	38972	8,9	81164	4,1	100101	204	134	0.0155933	0.566084	0.061,0.035	0.026,0.006	0.032
32025	DSTYK	DSTYK	chr1	-	205187417	205187806	205169162	205169832	205211270	205211599	32025	138172	3,17	175171	3,4	523	134	0.0156097	0.566322	0.922,0.722	0.937,0.916	-0.105
26327	MELK	MELK	chr9	+	36583626	36583712	36572861	36573007	36597221	36597290	26327	0,0	2,2	0,5	4,1	220	134	0.0156886	0.568827	0.0,0.0	0.0,0.753	-0.377
41054	PNPLA8	PNPLA8	chr7	-	108514435	108515447	108514143	108514293	108526028	108526318	41054	3161135	3,0	429964	6,4	1146	134	0.0157055	0.569078	0.925,1.0	0.893,0.966	0.033
53607	PLCB4	PLCB4	chr20	+	9476716	9476753	9473278	9473365	9478920	9480815	53607	12,19	4,2	20,26	0,2	171	134	0.0157413	0.570018	0.702,0.882	1.0,0.911	-0.163
16655	WAPL	WAPL	chr10	-	86472611	86472764	86472207	86472344	86473877	86473973	16655	494560	8,0	525364	18,0	287	134	0.0158023	0.570081	0.966,1.0	0.932,1.0	0.017
2487	PPP2R3C	PPP2R3C	chr14	-	35107303	35107374	35099251	35099384	35108138	35108236	2487	175377	8,5	259295	4,0	205	134	0.0157877	0.570081	0.935,0.98	0.977,1.0	-0.031
31738	CLN3	CLN3	chr16	-	28488590	28488662	28487455	28487541	28491481	28491560	31738	6,9	0,2	9,7	6,2	206	134	0.0158013	0.570081	1.0,0.745	0.494,0.695	0.278
31761	CLN3	CLN3	chr16	-	28487661	28487741	28487455	28487541	28491481	28491560	31761	45,83	0,2	41103	6,2	214	134	0.0157767	0.570081	1.0,0.963	0.811,0.97	0.091
42105	CHD8	CHD8	chr14	-	21395297	21395352	21394911	21395119	21395816	21395892	42105	260249	4,9	283233	4,0	189	134	0.0157927	0.570081	0.979,0.951	0.98,1.0	-0.025
54112	C4orf29	C4orf29	chr4	+	127989720	127989821	127984338	127984423	128008919	128008998	54112	56119	7,14	94,75	6,2	235	134	0.0157619	0.570081	0.82,0.829	0.899,0.955	-0.103
15248	GAS7	GAS7	chr17	-	9969676	9969762	9959201	9959255	9981803	9981884	15248	4,27	0,0	9,27	2,2	220	134	0.0158458	0.571035	1.0,1.0	0.733,0.892	0.188
18858	PDCD2L	PDCD2L	chr19	+	34413736	34413847	34404929	34404990	34425989	34426167	18858	2,0	0,2	2,3	0,0	245	134	0.0158486	0.571035	1.0,0.0	1.0,1.0	-0.5
51164	NSMCE2	NSMCE2	chr8	+	125102050	125102146	125091840	125091958	125102316	125102487	51164	185292	44,66	203204	72,71	230	134	0.0159041	0.57266	0.71,0.72	0.622,0.626	0.091
8852	MED12L	MED12L	chr3	+	151409242	151409332	151394655	151394867	151411277	151411507	8852	4,11	0,4	7,14	0,1	224	134	0.0159136	0.57266	1.0,0.622	1.0,0.893	-0.136
57122	LRR1	LRR1	chr14	+	49602369	49602468	49598696	49599203	49614255	49614672	57122	340348	14,28	437282	4,18	233	134	0.0159276	0.572806	0.933,0.877	0.984,0.9	-0.037
12730	DTNBP1	DTNBP1	chr6	-	15593058	15593081	15533239	15533395	15615266	15615399	12730	146275	5,7	235211	2,1	157	134	0.0160817	0.572928	0.961,0.971	0.99,0.994	-0.026
22544	GTF2H2	GTF2H2	chr5	+	70423298	70423353	70422112	70422199	70427584	70427690	22544	18,21	4,4	34,24	3,0	189	134	0.0159715	0.572928	0.761,0.788	0.889,1.0	-0.17
24777	ZNF234	ZNF234	chr19	+	44150412	44150505	44148770	44148897	44156251	44160309	24777	16,12	4,0	10,20	0,0	227	134	0.0160818	0.572928	0.702,1.0	1.0,1.0	-0.149
28416	MAP4K2	MAP4K2	chr11	-	64801578	64801621	64800763	64800826	64801709	64801757	28416	0,8	3,0	8,4	0,0	177	134	0.0160606	0.572928	0.0,1.0	1.0,1.0	-0.5
29636	LINC01012	LINC01012	chr6	+	27707338	27707416	27702313	27702417	27710123	27710222	29636	0,0	12,34	4,2	30,26	212	134	0.0160999	0.572928	0.0,0.0	0.078,0.046	-0.062
31877	FUS	FUS	chr16	+	31186801	31186836	31184938	31185179	31188324	31188357	31877	36341943	37,46	45671285	38,16	169	134	0.0160193	0.572928	0.987,0.971	0.99,0.985	-0.009
34264	AZIN2	AZIN2	chr1	+	33083953	33084127	33081128	33081508	33096706	33096869	34264	7,13	1,2	4,11	0,0	308	134	0.0160098	0.572928	0.753,0.739	1.0,1.0	-0.254
3766	TMEM218	TMEM218	chr11	-	125102131	125102351	125101200	125101303	125102733	125102809	3766	136247	13,11	167244	5,6	354	134	0.0159551	0.572928	0.798,0.895	0.927,0.939	-0.087
41315	CUX2	CUX2	chr12	+	111263760	111263839	111217889	111217937	111293445	111293569	41315	3,5	0,0	13,13	4,0	213	134	0.0160371	0.572928	1.0,1.0	0.672,1.0	0.164
44555	IKBKB	IKBKB	chr8	+	42308900	42309025	42306342	42306432	42314321	42314429	44555	90110	1,0	84,81	4,2	259	134	0.016035	0.572928	0.979,1.0	0.916,0.954	0.054
49869	SLC25A1	SLC25A1	chr22	-	19177726	19177865	19177119	19177204	19178132	19178240	49869	8261178	24,15	922809	38,21	273	134	0.0160372	0.572928	0.944,0.975	0.923,0.95	0.023
52990	ALMS1	ALMS1	chr2	+	73550266	73550437	73534823	73534949	73557219	73557354	52990	76,75	2,4	47,50	1,0	305	134	0.016011	0.572928	0.943,0.892	0.954,1.0	-0.059
53366	EMID1	EMID1	chr22	+	29231592	29231682	29231019	29231140	29232255	29232402	53366	5116	0,2	18,83	1,6	224	134	0.0160457	0.572928	1.0,0.972	0.915,0.892	0.083
56212	NIPA2	NIPA2	chr15	+	22845145	22845267	22839654	22839790	22851638	22851870	56212	136138	45,59	172115	40,27	256	134	0.0159789	0.572928	0.613,0.55	0.692,0.69	-0.109
5743	PABPC1L	PABPC1L	chr20	+	44918905	44919045	44916755	44916871	44919182	44919277	5743	17,41	0,0	28,24	3,1	274	134	0.0160631	0.572928	1.0,1.0	0.82,0.921	0.129
61482	HAGH	HAGH	chr16	-	1826506	1826602	1822864	1823037	1826711	1827194	61482	48,69	136459	25,42	174339	230	134	0.0160992	0.572928	0.171,0.081	0.077,0.067	0.054
62693	C16orf93	C16orf93	chr16	-	30759341	30759458	30757422	30757654	30760283	30760453	62693	0,2	28,13	3,5	25,20	251	134	0.0159753	0.572928	0.0,0.076	0.06,0.118	-0.051
48577	ZNF85	ZNF85	chr19	+	20946299	20946389	20934948	20935047	20948743	20950697	48577	1,0	1,13	4,1	4,8	224	134	0.0161471	0.574252	0.374,0.0	0.374,0.07	-0.035
35252	LOC283352	LOC283352	chr12	+	129111419	129111515	129110992	129111139	129113064	129113298	35252	0,1	1,5	0,8	1,1	230	134	0.0161664	0.574346	0.0,0.104	0.0,0.823	-0.359
37036	NUP214	NUP214	chr9	+	131215211	131215368	131201646	131201717	131222777	131222930	37036	249209	2,1	260171	7,3	291	134	0.0161696	0.574346	0.983,0.99	0.945,0.963	0.032
25779	LRRC45	LRRC45	chr17	+	82024277	82024339	82023301	82023863	82024692	82024763	25779	46105	1,1	73,83	6,2	196	134	0.0161936	0.574845	0.969,0.986	0.893,0.966	0.048
21839	TIRAP	TIRAP	chr11	+	126289664	126289833	126283086	126283153	126290461	126290585	21839	13,11	9,4	9,3	13,8	303	134	0.0162236	0.575553	0.39,0.549	0.234,0.142	0.282
9311	DAZAP1	DAZAP1	chr19	+	1422347	1422396	1421147	1421258	1428841	1428995	9311	559488	5,12	624318	9,22	183	134	0.0162485	0.576082	0.988,0.968	0.981,0.914	0.03
1679	RNF115	RNF115	chr1	-	145788907	145788966	145784538	145784596	145823771	145824123	1679	213261	3,10	293171	2,2	193	134	0.0162601	0.576135	0.98,0.948	0.99,0.983	-0.022
2477	PCDH9	PCDH9	chr13	-	66903503	66903605	66631209	66631411	67225404	67228575	2477	4,4	0,4	9,10	0,1	236	134	0.01627	0.576135	1.0,0.362	1.0,0.85	-0.244
15679	LCOR	LCOR	chr10	+	96833405	96833479	96832954	96833114	96907264	96907330	15679	24,22	0,0	21,12	1,3	208	134	0.0163193	0.577528	1.0,1.0	0.931,0.72	0.174
38371	DOPEY1	DOPEY1	chr6	+	83096924	83097115	83067665	83067779	83100704	83100886	38371	33,34	2,2	39,35	0,0	325	134	0.0163593	0.578588	0.872,0.875	1.0,1.0	-0.127
62191	IPO11	IPO11	chr5	+	62530708	62530785	62515387	62515501	62536701	62536781	62191	96153	1,1	75101	5,2	211	134	0.0163818	0.578829	0.984,0.99	0.905,0.97	0.049
62373	SPATA18	SPATA18	chr4	+	52071916	52072156	52051330	52051791	52076778	52077040	62373	31,45	0,0	49,30	3,1	374	134	0.0163862	0.578829	1.0,1.0	0.854,0.915	0.115
6319	FUZ	FUZ	chr19	-	49812250	49812335	49811630	49811699	49812614	49812736	6319	217584	11,31	417425	8,15	219	134	0.0163965	0.578836	0.923,0.92	0.97,0.945	-0.036
12260	ARHGAP32	ARHGAP32	chr11	-	129040927	129041009	128998318	128998468	129062279	129062357	12260	54,43	3,4	50,62	0,2	216	134	0.0164206	0.579334	0.918,0.87	1.0,0.951	-0.082
32526	SLC29A4	SLC29A4	chr7	+	5294864	5294934	5291729	5291821	5296935	5297198	32526	17,31	0,5	13,36	1,0	204	134	0.0164382	0.579425	1.0,0.803	0.895,1.0	-0.046
6183	SLC9A5	SLC9A5	chr16	+	67257530	67257601	67257344	67257434	67258317	67258447	6183	2,26	3,1	6,13	1,0	205	134	0.0164433	0.579425	0.304,0.944	0.797,1.0	-0.275
15601	POLL	POLL	chr10	-	101585315	101585478	101583507	101583681	101587245	101587406	15601	6,55	2,3	7,37	1,0	297	134	0.0164954	0.579457	0.575,0.892	0.76,1.0	-0.146
17207	DDB2	DDB2	chr11	+	47235269	47235412	47234572	47234672	47237836	47238001	17207	53186	1,0	103143	7,0	277	134	0.0165143	0.579457	0.962,1.0	0.877,1.0	0.042
34964	ADAMTS6	ADAMTS6	chr5	-	65470777	65471142	65460169	65460338	65481342	65481877	34964	3,8	0,4	4,19	1,0	499	134	0.016467	0.579457	1.0,0.349	0.518,1.0	-0.085
42630	SNAP91	SNAP91	chr6	-	83601270	83601438	83582221	83582356	83605684	83605803	42630	2,14	4,6	2,26	0,4	302	134	0.0164825	0.579457	0.182,0.509	1.0,0.743	-0.526
44343	RFWD2	RFWD2	chr1	-	176149005	176149074	176085775	176085890	176162868	176162988	44343	56,82	0,0	75,66	4,2	203	134	0.0165027	0.579457	1.0,1.0	0.925,0.956	0.059
54823	TMEM198B	TMEM198B	chr12	+	55832870	55833014	55831256	55831349	55833446	55833541	54823	1,1	1,1	1,1	0,1	278	134	0.0164855	0.579457	0.325,0.325	1.0,0.325	-0.337
7906	CDPF1	CDPF1	chr22	-	46248171	46248284	46247109	46247221	46250255	46250296	7906	21,73	1,0	26,53	4,1	247	134	0.0165145	0.579457	0.919,1.0	0.779,0.966	0.087
13644	BTN2A3P	BTN2A3P	chr6	+	26427870	26428107	26426241	26426523	26428642	26428785	13644	13,12	1,1	21,0	3,3	371	134	0.0165551	0.579945	0.824,0.813	0.717,0.0	0.46
20425	SPATA13	SPATA13	chr13	+	24222818	24224582	24160715	24160932	24249476	24249842	20425	91104	2,5	115,75	2,0	1898	134	0.0165531	0.579945	0.763,0.595	0.802,1.0	-0.222
32782	TMEM179B	TMEM179B	chr11	+	62789600	62789679	62789291	62789426	62789885	62790400	32782	298876	32,25	353666	57,37	213	134	0.0165587	0.579945	0.854,0.957	0.796,0.919	0.048
20126	NUP93	NUP93	chr16	+	56839520	56839604	56838951	56839069	56841704	56841833	20126	429924	3,5	513677	8,11	218	134	0.0165971	0.580585	0.989,0.991	0.975,0.974	0.016
54525	RGS5	RGS5	chr1	-	163319181	163319291	163306232	163306329	163321621	163321791	54525	44,64	5,2	57,35	11,6	244	134	0.0165901	0.580585	0.829,0.946	0.74,0.762	0.136
18817	CCDC122	CCDC122	chr13	-	43869330	43869489	43859671	43860070	43874841	43874927	18817	16,32	24,28	16,15	41,32	293	134	0.0166354	0.581175	0.234,0.343	0.151,0.177	0.125
30574	JMJD8	JMJD8	chr16	-	684065	684155	683860	683909	684233	684439	30574	228360	23,21	258274	14,7	224	134	0.0166643	0.581175	0.856,0.911	0.917,0.959	-0.054
41057	PNPLA8	PNPLA8	chr7	-	108514435	108515574	108514143	108514293	108526028	108526318	41057	3971297	3,0	5411101	6,4	1273	134	0.0166523	0.581175	0.933,1.0	0.905,0.967	0.031
51188	SPAG4	SPAG4	chr20	+	35618449	35618475	35617135	35617240	35619194	35619310	51188	0,4	1,1	0,0	1,3	160	134	0.0166608	0.581175	0.0,0.77	0.0,0.0	0.385
9155	RSPH3	RSPH3	chr6	-	158986279	158986421	158982484	158982688	158993838	158993926	9155	24,49	3,2	37,31	0,1	276	134	0.0166381	0.581175	0.795,0.922	1.0,0.938	-0.11
644	URB2	URB2	chr1	+	229645858	229645969	229643532	229643693	229647509	229647752	644	380228	10,3	374139	22,3	245	134	0.0167286	0.583064	0.954,0.977	0.903,0.962	0.033
17371	NEURL1B	NEURL1B	chr5	+	172669784	172670330	172641265	172641437	172683418	172684138	17371	4,82	0,0	13,81	0,4	680	134	0.0167506	0.583476	1.0,1.0	1.0,0.8	0.1
13608	DCAF8	DCAF8	chr1	-	160261284	160261325	160243959	160244034	160262275	160262487	13608	20,19	2,8	20,28	17,18	175	134	0.0167883	0.583786	0.884,0.645	0.474,0.544	0.255
13627	OSBPL11	OSBPL11	chr3	-	125552180	125552679	125547405	125547592	125560378	125560519	13627	607469	6,3	714347	1,0	633	134	0.01681	0.583786	0.955,0.971	0.993,1.0	-0.033
23588	ZYG11A	ZYG11A	chr1	+	52885832	52885894	52867726	52867777	52886955	52887053	23588	11,14	0,5	6,10	1,0	196	134	0.0168101	0.583786	1.0,0.657	0.804,1.0	-0.074
24512	SDCCAG8	SDCCAG8	chr1	+	243415701	243415829	243378720	243378863	243426426	243426558	24512	32,69	2,3	66,71	1,0	262	134	0.0168092	0.583786	0.891,0.922	0.971,1.0	-0.079
44657	TADA2A	TADA2A	chr17	+	37426949	37427009	37423508	37423615	37437737	37437829	44657	44,85	0,10	48,43	2,0	194	134	0.0168063	0.583786	1.0,0.854	0.943,1.0	-0.044
39559	RBMS3-AS3	RBMS3-AS3	chr3	-	29274322	29274429	29264193	29264757	29280730	29280939	39559	4,2	0,0	0,2	2,0	241	134	0.0168296	0.583789	1.0,1.0	0.0,1.0	0.5
48485	ZNF274	ZNF274	chr19	+	58186946	58187042	58185711	58185838	58206719	58207202	48485	39100	0,0	79,82	4,2	230	134	0.0168304	0.583789	1.0,1.0	0.92,0.96	0.06
1592	CWF19L1	CWF19L1	chr10	-	100250247	100250332	100238021	100238231	100253420	100253539	1592	76116	1,6	86,73	0,1	219	134	0.0168981	0.585785	0.979,0.922	1.0,0.978	-0.038
12614	NUTM2B-AS1	NUTM2B-AS1	chr10	-	79808758	79808832	79806038	79806122	79814612	79814716	12614	91189	7,20	90156	22,23	208	134	0.0169319	0.586603	0.893,0.859	0.725,0.814	0.107
11144	NVL	NVL	chr1	-	224311799	224311857	224307990	224308263	224317693	224317793	11144	419427	15,28	597305	13,11	192	134	0.0169937	0.586981	0.951,0.914	0.97,0.951	-0.028
28659	TRG-AS1	TRG-AS1	chr7	+	38346020	38346127	38341576	38341799	38350345	38350450	28659	1,3	0,0	0,2	1,1	241	134	0.0169914	0.586981	1.0,1.0	0.0,0.527	0.736
3111	BYSL	BYSL	chr6	+	41930131	41930270	41927373	41927536	41930634	41930768	3111	685678	3,3	794495	10,7	273	134	0.016988	0.586981	0.991,0.991	0.975,0.972	0.017
35042	PVT1	PVT1	chr8	+	127983903	127984204	127890627	127890998	127989161	127989291	35042	4,15	4,16	7,0	16,7	435	134	0.0169792	0.586981	0.236,0.224	0.119,0.0	0.17
56187	SARNP	SARNP	chr12	-	55800853	55800900	55800561	55800629	55803628	55803728	56187	8832398	24,38	11791899	19,15	181	134	0.0169791	0.586981	0.965,0.979	0.979,0.989	-0.012
4600	DAP3	DAP3	chr1	+	155729041	155729122	155727607	155727738	155729207	155729366	4600	5931752	19,18	7791325	50,9	215	134	0.0170634	0.589034	0.951,0.984	0.907,0.989	0.02
9868	YPEL5	YPEL5	chr2	+	30155849	30155910	30148244	30148541	30156627	30156792	9868	7,6	14,39	1,3	15,38	195	134	0.0170745	0.589067	0.256,0.096	0.044,0.051	0.129
31984	WDR41	WDR41	chr5	-	77464760	77464809	77463094	77463226	77489456	77489572	31984	345657	6,15	461485	1,7	183	134	0.0171426	0.59106	0.977,0.97	0.997,0.981	-0.015
22853	COA1	COA1	chr7	-	43647534	43647634	43640572	43640649	43729428	43729541	22853	3,1	1,6	0,1	3,9	234	134	0.0171594	0.591285	0.632,0.087	0.0,0.06	0.33
38591	NEXN	NEXN	chr1	+	77917565	77917757	77916054	77916133	77917959	77918038	38591	1,3	10,31	6,6	19,17	326	134	0.0171868	0.591877	0.039,0.038	0.115,0.127	-0.082
15219	CLTCL1	CLTCL1	chr22	-	19187980	19188091	19183389	19183611	19191303	19191435	15219	33,98	2,1	38,71	4,5	245	134	0.017211	0.592335	0.9,0.982	0.839,0.886	0.079
38305	SHOX2	SHOX2	chr3	-	158105057	158105129	158102677	158102886	158105678	158106163	38305	3,1	10,37	9,3	15,21	206	134	0.0172207	0.592335	0.163,0.017	0.281,0.085	-0.093
17597	RBMS2	RBMS2	chr12	+	56568974	56569033	56521824	56522089	56569898	56569990	17597	14,26	2,2	15,20	0,0	193	134	0.017258	0.592463	0.829,0.9	1.0,1.0	-0.135
26126	ZNF445	ZNF445	chr3	-	44451313	44451482	44450867	44450962	44455120	44455696	26126	56,52	6,1	62,60	2,0	303	134	0.0172655	0.592463	0.805,0.958	0.932,1.0	-0.085
46072	KIF15	KIF15	chr3	+	44840354	44840456	44838274	44838421	44841073	44841238	46072	109147	2,1	99106	8,1	236	134	0.0172618	0.592463	0.969,0.988	0.875,0.984	0.049
55605	ITGB5	ITGB5	chr3	-	124809021	124809156	124796387	124796817	124817620	124817710	55605	114297	2,9	127202	10,11	269	134	0.01725	0.592463	0.966,0.943	0.864,0.901	0.072
43710	GLIPR2	GLIPR2	chr9	+	36144906	36145041	36141845	36142091	36147785	36147894	43710	1,1	1,0	5,2	6,4	269	134	0.017304	0.59308	0.333,1.0	0.293,0.199	0.42
58489	TNRC6A	TNRC6A	chr16	+	24758338	24758360	24729727	24729846	24776932	24777358	58489	11,13	3,3	15,15	0,2	156	134	0.0172957	0.59308	0.759,0.788	1.0,0.866	-0.159
18336	KIF18A	KIF18A	chr11	-	28094642	28094800	28091408	28091513	28097622	28097993	18336	103162	0,8	149114	1,1	292	134	0.0173378	0.593391	1.0,0.903	0.986,0.981	-0.032
45451	FBXW8	FBXW8	chr12	+	116949617	116949706	116945363	116945528	116964696	116964854	45451	74109	5,6	75,90	1,2	223	134	0.017344	0.593391	0.899,0.916	0.978,0.964	-0.064
58738	ACSL4	ACSL4	chrX	-	109696143	109696196	109682718	109682896	109733138	109733392	58738	17,62	2,3	17,30	0,0	187	134	0.0173357	0.593391	0.859,0.937	1.0,1.0	-0.102
60397	RAB18	RAB18	chr10	+	27531528	27531615	27526827	27526889	27532506	27532579	60397	5,10	169175	2,1	198135	221	134	0.0173817	0.594327	0.018,0.033	0.006,0.004	0.021
24278	YIF1A	YIF1A	chr11	-	66287811	66287916	66287597	66287676	66288954	66289167	24278	343705	2,1	425506	14,0	239	134	0.0174346	0.594403	0.99,0.997	0.945,1.0	0.021
25160	BBS4	BBS4	chr15	+	72729615	72729684	72716777	72716850	72731304	72731457	25160	27,60	2,3	39,44	0,0	203	134	0.0174068	0.594403	0.899,0.93	1.0,1.0	-0.085
26678	ZBTB7B	ZBTB7B	chr1	+	155010257	155010397	155002629	155002943	155014654	155015814	26678	0,8	8,54	13,14	36,49	274	134	0.0173967	0.594403	0.0,0.068	0.15,0.123	-0.103
37102	PPM1D	PPM1D	chr17	+	60633852	60633977	60623520	60623749	60647891	60648082	37102	274287	8,12	316245	4,4	259	134	0.0174178	0.594403	0.947,0.925	0.976,0.969	-0.036
61604	LOC81691	LOC81691	chr16	+	20824438	20824527	20821761	20821902	20825832	20825948	61604	38159	13,3	63127	4,1	223	134	0.0174354	0.594403	0.637,0.97	0.904,0.987	-0.142
14460	DNAH14	DNAH14	chr1	+	224960152	224960302	224954958	224955098	224964478	224964609	14460	194913	16,25	319771	8,14	284	134	0.0174499	0.594546	0.851,0.945	0.95,0.963	-0.058
20880	DCP1A	DCP1A	chr3	-	53304176	53304290	53292068	53292827	53312240	53312379	20880	153229	1,1	210163	6,3	248	134	0.0174755	0.595065	0.988,0.992	0.95,0.967	0.032
15976	PANK1	PANK1	chr10	-	89593812	89593989	89593196	89593320	89599251	89599505	15976	114108	3,3	139,64	0,0	311	134	0.0175256	0.596067	0.942,0.939	1.0,1.0	-0.06
29014	IFT22	IFT22	chr7	-	101318955	101319032	101318123	101318213	101321670	101321823	29014	216465	20,23	260369	13,8	211	134	0.0175215	0.596067	0.873,0.928	0.927,0.967	-0.046
2221	PGAP2	PGAP2	chr11	+	3823612	3823740	3808293	3808315	3824269	3824376	2221	3,0	4,10	2,7	3,5	262	134	0.0176561	0.599346	0.277,0.0	0.254,0.417	-0.197
44207	RING1	RING1	chr6	+	33211157	33211547	33209625	33209786	33211728	33212002	44207	175169	4,2	281,93	0,1	524	134	0.0176727	0.599346	0.918,0.956	1.0,0.96	-0.043
51356	PSMB9	PSMB9	chr6	+	32857262	32857394	32856137	32856205	32858004	32858134	51356	4,31	0,0	18,18	0,4	266	134	0.0176429	0.599346	1.0,1.0	1.0,0.694	0.153
53112	TOP3A	TOP3A	chr17	-	18292644	18292852	18290841	18291027	18294702	18294785	53112	241258	2,0	275214	9,0	342	134	0.017674	0.599346	0.979,1.0	0.923,1.0	0.028
62420	NEDD4L	NEDD4L	chr18	+	58342905	58343103	58333817	58333892	58349536	58349614	62420	55,79	0,0	66,79	1,4	332	134	0.0176399	0.599346	1.0,1.0	0.964,0.889	0.074
41242	LRIG1	LRIG1	chr3	-	66451558	66451633	66417128	66417266	66462437	66462509	41242	93106	1,4	68,83	9,3	209	134	0.0176921	0.599607	0.984,0.944	0.829,0.947	0.076
52851	CNTNAP1	CNTNAP1	chr17	+	42688875	42689047	42688461	42688611	42689520	42689627	52851	20,48	0,0	23,19	4,0	306	134	0.017746	0.60108	1.0,1.0	0.716,1.0	0.142
54520	MAST2	MAST2	chr1	+	46010729	46010939	46008295	46008371	46019595	46019697	54520	110218	10,7	169189	3,4	344	134	0.0177937	0.602342	0.811,0.924	0.956,0.948	-0.084
14199	RPS6KC1	RPS6KC1	chr1	+	213072869	213072986	213071005	213071041	213077695	213077816	14199	3,8	52,56	10,8	42,25	251	134	0.0178582	0.60417	0.03,0.071	0.113,0.146	-0.079
17336	TMEM14B	TMEM14B	chr6	+	10749201	10749268	10747758	10747881	10756466	10756981	17336	81213	4,13	109164	1,5	201	134	0.0179013	0.604883	0.931,0.916	0.986,0.956	-0.047
33618	LONP2	LONP2	chr16	+	48347506	48347714	48334215	48334358	48351580	48353979	33618	189366	7,5	315256	2,2	342	134	0.0178995	0.604883	0.914,0.966	0.984,0.98	-0.042
34829	DHRS11	DHRS11	chr17	+	36599670	36599763	36598920	36599050	36600161	36600804	34829	30,50	0,5	31,46	0,0	227	134	0.0179107	0.604883	1.0,0.855	1.0,1.0	-0.073
22216	POLK	POLK	chr5	+	75593877	75594049	75590343	75590440	75596221	75597178	22216	114220	7,11	114163	15,16	306	134	0.0179567	0.60552	0.877,0.898	0.769,0.817	0.095
22805	CCPG1	CCPG1	chr15	-	55359538	55360944	55355222	55356409	55365187	55365309	22805	6691489	0,0	9501259	6,2	1540	134	0.0179611	0.60552	1.0,1.0	0.932,0.982	0.043
59899	MBD4	MBD4	chr3	-	129436442	129437308	129434061	129434136	129437719	129437950	59899	457876	0,1	627722	6,2	1000	134	0.0179487	0.60552	1.0,0.992	0.933,0.98	0.039
15451	ZNF7	ZNF7	chr8	+	144829477	144829604	144829042	144829090	144837390	144837507	15451	49,54	13,5	61,44	2,4	261	134	0.017983	0.605716	0.659,0.847	0.94,0.85	-0.142
51547	ZRANB2-AS2	ZRANB2-AS2	chr1	+	71223056	71223114	71091663	71091704	71237129	71237723	51547	6,12	4,3	7,11	0,2	192	134	0.0179879	0.605716	0.511,0.736	1.0,0.793	-0.273
48746	ASCC1	ASCC1	chr10	-	72152868	72152988	72133056	72133181	72161537	72161674	48746	251428	14,35	324364	11,16	254	134	0.0181014	0.608989	0.904,0.866	0.94,0.923	-0.046
54787	USP37	USP37	chr2	-	218529955	218530040	218509978	218510140	218546220	218546298	54787	23,60	0,0	34,44	0,5	219	134	0.0181062	0.608989	1.0,1.0	1.0,0.843	0.079
5176	FANCE	FANCE	chr6	+	35457555	35457600	35455746	35456353	35457915	35457984	5176	95178	2,0	121150	4,5	179	134	0.0181383	0.609232	0.973,1.0	0.958,0.957	0.029
61509	CDKL1	CDKL1	chr14	-	50332261	50332432	50329590	50330181	50334564	50334621	61509	6,16	11,10	15,17	6,3	305	134	0.0181292	0.609232	0.193,0.413	0.523,0.713	-0.315
9556	AUP1	AUP1	chr2	-	74528750	74528935	74528416	74528489	74529131	74529282	9556	11611331	13,17	13611043	39,13	319	134	0.0181452	0.609232	0.974,0.97	0.936,0.971	0.018
51302	B4GALNT4	B4GALNT4	chr11	+	376420	377327	376073	376174	379417	379701	51302	156902	5,2	113698	0,1	1041	134	0.0181637	0.609499	0.801,0.983	1.0,0.989	-0.102
24810	HERPUD2	HERPUD2	chr7	-	35694183	35694627	35673200	35673278	35694800	35695162	24810	163303	0,3	205224	0,10	578	134	0.0181882	0.609967	1.0,0.959	1.0,0.839	0.06
15340	CRIP2	CRIP2	chr14	+	105478265	105478360	105474774	105474905	105478449	105478507	15340	24183	12,11	50122	4,4	229	134	0.0182005	0.610025	0.539,0.907	0.88,0.947	-0.19
33179	KLRG2	KLRG2	chr7	-	139479626	139479772	139453341	139453707	139482885	139483711	33179	18,23	2,2	15,20	1,0	280	134	0.0182408	0.610129	0.812,0.846	0.878,1.0	-0.11
46286	PUS10	PUS10	chr2	-	61008760	61009015	61006556	61006643	61011764	61011905	46286	32,61	0,0	35,44	1,3	389	134	0.0182214	0.610129	1.0,1.0	0.923,0.835	0.121
57362	PCCA	PCCA	chr13	+	100235841	100235878	100209331	100209463	100268688	100268783	57362	11,48	0,5	22,29	0,0	171	134	0.0182359	0.610129	1.0,0.883	1.0,1.0	-0.058
60988	PLOD3	PLOD3	chr7	-	101212529	101212655	101212252	101212374	101212841	101212943	60988	231381	0,3	211292	8,2	260	134	0.018246	0.610129	1.0,0.985	0.931,0.987	0.033
56286	ABCC8	ABCC8	chr11	-	17395171	17395275	17394265	17394399	17395609	17395718	56286	3,21	1,0	3,4	1,1	238	134	0.01826	0.610243	0.628,1.0	0.628,0.693	0.154
1596	CWF19L1	CWF19L1	chr10	-	100243697	100243777	100238021	100238231	100253420	100253539	1596	98105	1,6	112,78	0,1	214	134	0.0183066	0.611114	0.984,0.916	1.0,0.98	-0.04
22794	ANKDD1A	ANKDD1A	chr15	+	64926065	64926170	64921920	64922019	64930821	64930920	22794	1,4	3,0	2,7	0,0	239	134	0.0183072	0.611114	0.157,1.0	1.0,1.0	-0.421
15852	NCOR1	NCOR1	chr17	-	16067893	16068121	16065484	16065694	16070164	16070525	15852	346294	7,2	380259	1,0	362	134	0.0183786	0.613142	0.948,0.982	0.993,1.0	-0.031
32675	SPAST	SPAST	chr2	+	32147217	32147258	32144936	32145007	32154373	32157637	32675	88122	0,0	91,88	0,7	175	134	0.0184207	0.613847	1.0,1.0	1.0,0.906	0.047
53409	NDUFAF5	NDUFAF5	chr20	+	13798460	13798500	13788588	13788652	13801485	13801683	53409	30,86	4,2	35,44	0,0	174	134	0.0184317	0.613847	0.852,0.971	1.0,1.0	-0.089
91	TSEN54	TSEN54	chr17	+	75516745	75516910	75516527	75516616	75517008	75517072	91	205490	5,2	225391	17,0	299	134	0.0184236	0.613847	0.948,0.991	0.856,1.0	0.042
19402	SYDE2	SYDE2	chr1	-	85182097	85183200	85169043	85169225	85190056	85190752	19402	178180	0,1	198169	1,4	1237	134	0.0184478	0.61403	1.0,0.951	0.955,0.821	0.088
26974	IQCK	IQCK	chr16	+	19788837	19788922	19733697	19733827	19827025	19827137	26974	18,54	2,3	20,35	0,1	219	134	0.0184772	0.614652	0.846,0.917	1.0,0.955	-0.096
19530	METTL15	METTL15	chr11	+	28290205	28290397	28211061	28211198	28296752	28296931	19530	133190	4,4	161144	0,2	326	134	0.0184939	0.614652	0.932,0.951	1.0,0.967	-0.042
47559	ST6GAL1	ST6GAL1	chr3	+	187042653	187043310	187038741	187038873	187051248	187051346	47559	86234	0,0	135165	5,0	791	134	0.0184985	0.614652	1.0,1.0	0.821,1.0	0.09
14781	CCDC18	CCDC18	chr1	+	93254470	93254614	93246837	93246954	93256334	93256538	14781	58,84	0,0	77,47	4,1	278	134	0.0186061	0.615472	1.0,1.0	0.903,0.958	0.07
19124	IGBP1	IGBP1	chrX	+	70148760	70148840	70134522	70134816	70165832	70166323	19124	3,0	0,3	4,3	0,1	214	134	0.0185422	0.615472	1.0,0.0	1.0,0.653	-0.327
22749	UBE2B	UBE2B	chr5	+	134376668	134376694	134374382	134374463	134380718	134380808	22749	300466	6,10	431395	1,3	160	134	0.0186003	0.615472	0.977,0.975	0.997,0.991	-0.018
36524	TRIM36	TRIM36	chr5	-	115163517	115163752	115147068	115147394	115169607	115169963	36524	43,50	0,1	31,42	2,2	369	134	0.0185541	0.615472	1.0,0.948	0.849,0.884	0.107
4696	GLS2	GLS2	chr12	-	56479051	56479181	56478182	56478262	56479779	56479901	4696	4,62	0,1	13,38	1,3	264	134	0.0185557	0.615472	1.0,0.969	0.868,0.865	0.118
4866	OGT	OGT	chrX	+	71547906	71548023	71537828	71538072	71554512	71554592	4866	163117	7,7	180108	4,1	251	134	0.0186046	0.615472	0.926,0.899	0.96,0.983	-0.059
48762	ABCD4	ABCD4	chr14	-	74299547	74299675	74296332	74296449	74302874	74303064	48762	5,12	0,4	24,4	0,1	262	134	0.0185939	0.615472	1.0,0.605	1.0,0.672	-0.034
8906	TMEM241	TMEM241	chr18	-	23430630	23430677	23399565	23399647	23437780	23437961	8906	23,29	2,2	31,21	8,5	181	134	0.0186086	0.615472	0.895,0.915	0.742,0.757	0.155
3765	TMEM218	TMEM218	chr11	-	125102131	125102302	125101200	125101303	125102733	125102809	3765	120223	13,11	149211	5,6	305	134	0.0186468	0.61603	0.802,0.899	0.929,0.939	-0.083
58421	B4GALNT1	B4GALNT1	chr12	-	57631199	57631364	57630979	57631086	57631914	57632133	58421	29138	2,3	14,80	6,4	299	134	0.0186371	0.61603	0.867,0.954	0.511,0.9	0.205
18962	PABPC4	PABPC4	chr1	-	39563835	39563922	39563613	39563741	39564470	39564542	18962	511481	24,11	596440	55,12	221	134	0.018679	0.616191	0.928,0.964	0.868,0.957	0.033
22051	ZNF529-AS1	ZNF529-AS1	chr19	+	36594155	36594299	36593845	36593931	36594441	36594716	22051	3,1	0,1	2,0	0,2	278	134	0.018704	0.616191	1.0,0.325	1.0,0.0	0.162
29239	RFWD3	RFWD3	chr16	-	74630780	74630957	74628451	74628666	74632522	74632673	29239	519475	5,1	588376	13,3	311	134	0.0187052	0.616191	0.978,0.995	0.951,0.982	0.02
41788	CCDC125	CCDC125	chr5	-	69313984	69314043	69311117	69311204	69320236	69320345	41788	42,65	11,10	77,43	3,6	193	134	0.018693	0.616191	0.726,0.819	0.947,0.833	-0.117
8496	C3orf67	C3orf67	chr3	-	58913707	58913864	58884544	58884709	58937647	58937762	8496	36101	3,10	34,91	0,4	291	134	0.0186906	0.616191	0.847,0.823	1.0,0.913	-0.122
60340	TFDP2	TFDP2	chr3	-	141995019	141995141	141993537	141993585	142005440	142005544	60340	132500	8,5	177396	3,1	256	134	0.018736	0.616853	0.896,0.981	0.969,0.995	-0.043
53096	RPP40	RPP40	chr6	-	5000562	5000631	4999808	4999904	5002100	5002245	53096	157160	20,15	247128	16,5	203	134	0.0187812	0.617807	0.838,0.876	0.911,0.944	-0.071
9154	RSPH3	RSPH3	chr6	-	158983661	158983807	158982484	158982688	158993838	158993926	9154	32,54	3,2	35,38	0,1	280	134	0.0187864	0.617807	0.836,0.928	1.0,0.948	-0.092
14050	SLC23A2	SLC23A2	chr20	-	4970792	4970919	4932454	4932716	5001405	5001499	14050	48,41	67,44	43,15	80,43	261	134	0.0188206	0.617859	0.269,0.324	0.216,0.152	0.112
18335	COQ10B	COQ10B	chr2	+	197462538	197462731	197453506	197453664	197470069	197470171	18335	87245	0,0	103140	1,5	327	134	0.018841	0.617859	1.0,1.0	0.977,0.92	0.051
31911	ENDOV	ENDOV	chr17	+	80428595	80428660	80425491	80425620	80429772	80430371	31911	48152	3,5	76114	1,1	199	134	0.0188245	0.617859	0.915,0.953	0.981,0.987	-0.05
38659	DPP8	DPP8	chr15	-	65454262	65454415	65450998	65451110	65463760	65463906	38659	12,8	2,1	4,9	0,0	287	134	0.0188415	0.617859	0.737,0.789	1.0,1.0	-0.237
50988	MTMR1	MTMR1	chrX	+	150699194	150699300	150693363	150693676	150727214	150727309	50988	91134	1,6	109,90	1,0	240	134	0.0188104	0.617859	0.981,0.926	0.984,1.0	-0.038
12144	CLSPN	CLSPN	chr1	-	35737338	35737421	35736913	35737075	35737991	35738097	12144	242162	9,2	312174	2,2	217	134	0.0188809	0.618798	0.943,0.98	0.99,0.982	-0.024
44129	NAA16	NAA16	chr13	+	41355143	41355216	41331273	41331369	41358303	41358473	44129	4,25	1,1	20,11	4,3	207	134	0.0189313	0.619392	0.721,0.942	0.764,0.704	0.097
58091	PGAP1	PGAP1	chr2	-	196864986	196865080	196847946	196848037	196870940	196870979	58091	45,57	0,0	49,50	1,4	228	134	0.0189266	0.619392	1.0,1.0	0.966,0.88	0.077
5977	NCOA3	NCOA3	chr20	+	47583182	47583261	47501856	47502019	47622228	47622330	5977	54,57	1,1	74,50	5,3	213	134	0.018921	0.619392	0.971,0.973	0.903,0.913	0.064
10351	ZC3H18	ZC3H18	chr16	+	88611267	88611536	88599790	88599948	88622196	88622388	10351	434535	12,21	537422	7,9	403	134	0.0189679	0.620239	0.923,0.894	0.962,0.94	-0.042
20801	CTIF	CTIF	chr18	+	48539757	48539831	48539055	48539312	48619537	48619745	20801	4,2	3,23	7,12	5,9	208	134	0.0190154	0.621088	0.462,0.053	0.474,0.462	-0.21
32122	GINS1	GINS1	chr20	+	25418104	25418195	25407686	25407895	25425210	25425327	32122	77123	33,65	119,99	24,36	225	134	0.019014	0.621088	0.582,0.53	0.747,0.621	-0.128
32976	SBNO1	SBNO1	chr12	-	123348028	123348133	123345257	123345567	123350309	123350441	32976	105143	2,6	103,98	11,6	239	134	0.0190612	0.621879	0.967,0.93	0.84,0.902	0.078
33387	EPB41L1	EPB41L1	chr20	+	36173763	36173954	36092709	36092813	36175550	36175715	33387	23,73	0,5	24,73	1,0	325	134	0.0190594	0.621879	1.0,0.858	0.908,1.0	-0.025
1294	SRSF10	SRSF10	chr1	-	23971337	23971439	23964346	23967723	23971572	23971626	1294	587619	494382	660375	735314	236	134	0.0190859	0.622331	0.403,0.479	0.338,0.404	0.07
16152	C7orf31	C7orf31	chr7	-	25158500	25158530	25155010	25155192	25161188	25161260	16152	59,58	0,0	50,58	6,0	164	134	0.0191006	0.62246	1.0,1.0	0.872,1.0	0.064
30798	NDUFAF6	NDUFAF6	chr8	+	95052173	95052230	95048456	95048558	95057808	95058716	30798	62,79	6,3	107,64	1,2	191	134	0.0191246	0.622539	0.879,0.949	0.987,0.957	-0.058
60934	GUSBP11	GUSBP11	chr22	-	23659864	23660000	23638487	23638942	23683724	23683867	60934	37,62	3,5	40,37	2,0	270	134	0.0191239	0.622539	0.86,0.86	0.908,1.0	-0.094
29489	DAB2IP	DAB2IP	chr9	+	121699324	121699458	121678677	121678781	121757012	121757166	29489	14,23	0,6	21,48	2,0	268	134	0.019151	0.622653	1.0,0.657	0.84,1.0	-0.091
49832	NET1	NET1	chr10	+	5452824	5452920	5452357	5452525	5453249	5453346	49832	259300	0,3	235212	10,0	230	134	0.0191424	0.622653	1.0,0.983	0.932,1.0	0.026
53372	EMID1	EMID1	chr22	+	29225132	29225216	29215526	29215630	29226489	29226551	53372	23,97	2,14	24,45	5,19	218	134	0.0191605	0.622653	0.876,0.81	0.747,0.593	0.173
31644	TIAM1	TIAM1	chr21	-	31463982	31464035	31339242	31339422	31558926	31558977	31644	12,31	1,0	24,33	2,3	187	134	0.0192122	0.623979	0.896,1.0	0.896,0.887	0.056
56509	PLXNB2	PLXNB2	chr22	-	50294718	50294778	50289516	50290597	50307552	50307572	56509	21,59	13,70	46,59	11,34	194	134	0.0192704	0.625517	0.527,0.368	0.743,0.545	-0.197
18904	TRNAU1AP	TRNAU1AP	chr1	+	28571175	28571338	28567293	28567413	28571866	28571900	18904	515587	2,2	616435	12,2	297	134	0.0193082	0.62604	0.991,0.993	0.959,0.99	0.018
22469	PRH1-PRR4	PRH1-PRR4	chr12	-	11047019	11047188	10848371	10848407	11171421	11171625	22469	32,80	6,6	41,78	3,1	303	134	0.0192985	0.62604	0.702,0.855	0.858,0.972	-0.137
10473	GBA2	GBA2	chr9	-	35738231	35738374	35738036	35738152	35738525	35738632	10473	229386	3,0	261260	9,1	277	134	0.0193322	0.626114	0.974,1.0	0.933,0.992	0.024
28588	ZMYM2	ZMYM2	chr13	+	19970024	19970071	19959957	19960026	19993062	19993919	28588	37,16	31,51	21,11	73,59	181	134	0.019325	0.626114	0.469,0.188	0.176,0.121	0.18
60732	TRIT1	TRIT1	chr1	-	39852730	39852876	39850118	39850261	39853969	39854066	60732	92166	2,7	137132	19,5	280	134	0.0193651	0.626827	0.957,0.919	0.775,0.927	0.087
41514	KAT6B	KAT6B	chr10	+	74838682	74838752	74826412	74826785	74842599	74843478	41514	30,19	2,0	58,15	8,1	204	134	0.0194125	0.627675	0.908,1.0	0.826,0.908	0.087
42894	DPH7	DPH7	chr9	-	137576079	137576167	137565084	137565154	137578624	137578935	42894	11,11	4,12	25,8	2,3	222	134	0.0194131	0.627675	0.624,0.356	0.883,0.617	-0.26
32361	ENOSF1	ENOSF1	chr18	-	677344	677444	675320	675402	678695	678737	32361	31,54	2,1	23,32	6,2	234	134	0.0194392	0.627816	0.899,0.969	0.687,0.902	0.139
8297	CEP72	CEP72	chr5	+	635371	635584	633768	633947	637516	637818	8297	63227	0,0	91164	4,2	347	134	0.019434	0.627816	1.0,1.0	0.898,0.969	0.067
10578	MFSD8	MFSD8	chr4	-	127939852	127939997	127938782	127938838	127942044	127942158	10578	62,52	0,4	97,64	7,9	279	134	0.0194773	0.627966	1.0,0.862	0.869,0.774	0.11
23934	FAM120B	FAM120B	chr6	+	170358225	170358318	170330448	170330550	170388286	170388493	23934	38,64	2,3	31,54	0,0	227	134	0.0194936	0.627966	0.918,0.926	1.0,1.0	-0.078
27589	LYPLA1	LYPLA1	chr8	-	54065747	54065813	54052654	54052756	54100907	54100939	27589	204353	0,1	266265	8,3	200	134	0.0194623	0.627966	1.0,0.996	0.957,0.983	0.028
32886	PAPOLG	PAPOLG	chr2	+	60771518	60771630	60770457	60770511	60775033	60775123	32886	45105	2,1	70101	5,6	246	134	0.0194881	0.627966	0.925,0.983	0.884,0.902	0.061
49695	HDAC8	HDAC8	chrX	-	72490928	72491006	72464558	72464731	72567888	72568030	49695	0,0	7,8	2,2	5,11	212	134	0.0194983	0.627966	0.0,0.0	0.202,0.103	-0.152
16874	VPRBP	VPRBP	chr3	-	51466805	51466876	51463113	51463227	51470928	51471005	16874	66,36	0,4	44,37	8,3	205	134	0.0195576	0.628888	1.0,0.855	0.782,0.89	0.091
37237	TTC28-AS1	TTC28-AS1	chr22	+	27994472	27994653	27935150	27935230	27997410	27998838	37237	2,2	9,3	9,5	4,6	315	134	0.0195597	0.628888	0.086,0.221	0.489,0.262	-0.222
49867	SLC25A1	SLC25A1	chr22	-	19177941	19178041	19177119	19177204	19178132	19178505	49867	491822	24,15	540609	38,21	234	134	0.019558	0.628888	0.921,0.969	0.891,0.943	0.028
43786	PPP3CB	PPP3CB	chr10	-	73444724	73444822	73439871	73439901	73446491	73446576	43786	185261	5,5	223171	2,0	232	134	0.0195795	0.629174	0.955,0.968	0.985,1.0	-0.031
16867	CCDC88A	CCDC88A	chr2	-	55303068	55303152	55301871	55302072	55308808	55309023	16867	63,71	38,51	89,68	27,32	218	134	0.0196076	0.629725	0.505,0.461	0.67,0.566	-0.135
10357	ZC3H18	ZC3H18	chr16	+	88608933	88609051	88599790	88599948	88622196	88622388	10357	214271	12,21	302182	7,9	252	134	0.0197051	0.630453	0.905,0.873	0.958,0.915	-0.047
18627	BIVM	BIVM	chr13	+	102805306	102805390	102799048	102799521	102807145	102807745	18627	31,53	4,8	46,43	1,3	218	134	0.0196833	0.630453	0.827,0.803	0.966,0.898	-0.117
25377	RTN3	RTN3	chr11	+	63753661	63753708	63749990	63750198	63756111	63756170	25377	201602	7,11	205484	1,5	181	134	0.0197068	0.630453	0.955,0.976	0.993,0.986	-0.024
26937	KCNN1	KCNN1	chr19	+	17988414	17988525	17985311	17985453	17989715	17989843	26937	17,90	4,1	16,48	0,0	245	134	0.0196934	0.630453	0.699,0.98	1.0,1.0	-0.161
37053	FGFR1OP	FGFR1OP	chr6	+	167026546	167026615	167024781	167024894	167032602	167032642	37053	137226	3,1	182128	6,5	203	134	0.0196591	0.630453	0.968,0.993	0.952,0.944	0.032
47504	NPL	NPL	chr1	+	182818812	182818859	182818540	182818689	182825780	182825820	47504	23,28	0,1	20,16	2,2	181	134	0.0196818	0.630453	1.0,0.954	0.881,0.856	0.108
51839	HAUS4	HAUS4	chr14	-	22947867	22948013	22947600	22947731	22950313	22950410	51839	2661058	11,9	290728	20,11	280	134	0.0196781	0.630453	0.92,0.983	0.874,0.969	0.03
10825	OPA1	OPA1	chr3	+	193617783	193617837	193617177	193617285	193618868	193618936	10825	19,22	94222	36,26	112157	188	134	0.0197362	0.630863	0.126,0.066	0.186,0.106	-0.05
1752	HERC6	HERC6	chr4	+	88383220	88383380	88378738	88379120	88385498	88385575	1752	40,38	5,0	33,42	0,1	294	134	0.0197415	0.630863	0.785,1.0	1.0,0.95	-0.082
12238	TROAP	TROAP	chr12	+	49325746	49325884	49323603	49323752	49326667	49326720	12238	2,3	3,0	3,3	0,0	272	134	0.019762	0.630886	0.247,1.0	1.0,1.0	-0.377
36922	NPRL2	NPRL2	chr3	-	50349385	50349494	50348684	50348782	50349664	50349833	36922	31144	1,0	53108	4,2	243	134	0.0197647	0.630886	0.945,1.0	0.88,0.968	0.048
51541	ZNF317	ZNF317	chr19	+	9155924	9156041	9140379	9140592	9157267	9157394	51541	79111	1,0	73,83	6,0	251	134	0.019775	0.630886	0.977,1.0	0.867,1.0	0.055
20222	INTS7	INTS7	chr1	-	211952610	211952701	211946606	211946705	211966429	211966498	20222	64,80	3,3	65,66	1,0	225	134	0.0198117	0.631358	0.927,0.941	0.975,1.0	-0.054
30505	RPTOR	RPTOR	chr17	+	80643727	80643810	80625690	80625793	80707840	80707999	30505	169158	1,8	208132	1,1	217	134	0.0198108	0.631358	0.991,0.924	0.992,0.988	-0.032
1318	HDAC10	HDAC10	chr22	-	50248830	50248890	50248661	50248751	50249327	50249454	1318	5,13	1,1	1,6	4,1	194	134	0.019858	0.632484	0.775,0.9	0.147,0.806	0.361
42676	SCRIB	SCRIB	chr8	-	143805111	143805435	143804933	143805014	143806406	143806484	42676	8001160	15,5	979915	7,1	458	134	0.0198859	0.632677	0.94,0.985	0.976,0.996	-0.024
58965	METTL4	METTL4	chr18	-	2544194	2544286	2537524	2539145	2544652	2544759	58965	30,85	0,0	60,43	4,1	226	134	0.0198861	0.632677	1.0,1.0	0.899,0.962	0.07
10581	MFSD8	MFSD8	chr4	-	127942044	127942158	127932984	127933093	127943751	127943992	10581	17,28	1,3	18,25	0,1	248	134	0.0199206	0.632729	0.902,0.835	1.0,0.931	-0.097
30257	GAS2L3	GAS2L3	chr12	+	100611007	100611263	100601637	100601753	100611999	100612141	30257	0,8	22,38	1,0	43,38	390	134	0.0199121	0.632729	0.0,0.067	0.008,0.0	0.03
53412	SHPK	SHPK	chr17	-	3615336	3615537	3608261	3610972	3621236	3621412	53412	210241	1,1	272219	4,5	335	134	0.0199005	0.632729	0.988,0.99	0.965,0.946	0.033
26924	RBKS	RBKS	chr2	-	27869771	27870890	27858438	27858571	27890256	27890396	26924	2,14	5,24	18,9	7,10	1253	134	0.0199753	0.633767	0.041,0.059	0.216,0.088	-0.102
46153	NFS1	NFS1	chr20	-	35675044	35675202	35674511	35674617	35680736	35680871	46153	161238	0,9	220143	0,2	292	134	0.0199725	0.633767	1.0,0.924	1.0,0.97	-0.023
59945	UBXN2B	UBXN2B	chr8	+	58439632	58439770	58416849	58416953	58447388	58451501	59945	3,2	4,0	4,2	1,0	272	134	0.0200002	0.63421	0.27,1.0	0.663,1.0	-0.197
22040	BRE	BRE	chr2	+	28244779	28244862	28241322	28241393	28298337	28298491	22040	275571	5,14	432456	2,6	217	134	0.0200118	0.634229	0.971,0.962	0.993,0.979	-0.02
23601	ZYG11A	ZYG11A	chr1	+	52877681	52877843	52867726	52867777	52886955	52887053	23601	27,53	0,5	42,38	1,0	296	134	0.0200891	0.635284	1.0,0.828	0.95,1.0	-0.061
2410	SNHG6	SNHG6	chr8	-	66922323	66922392	66921929	66922114	66922613	66922725	2410	9722127	47,55	14211523	46,19	203	134	0.0200918	0.635284	0.932,0.962	0.953,0.981	-0.02
37959	SLC25A44	SLC25A44	chr1	+	156199834	156200472	156193931	156194247	156210239	156212796	37959	515353	4,4	652210	1,1	772	134	0.0200762	0.635284	0.957,0.939	0.991,0.973	-0.034
38714	NSFP1	NSFP1	chr17	+	46630410	46630450	46626612	46626712	46637375	46637542	38714	0,0	4,7	4,0	1,2	174	134	0.0200573	0.635284	0.0,0.0	0.755,0.0	-0.378
4169	UBE3A	UBE3A	chr15	-	25405460	25405502	25340084	25340228	25438488	25439028	4169	4,13	0,2	4,5	1,4	176	134	0.0201002	0.635284	1.0,0.832	0.753,0.488	0.295
31274	LOC100131564	LOC100131564	chr1	-	93337376	93339274	93326601	93326662	93339356	93339536	31274	16,80	3,0	25102	0,1	2032	134	0.0201246	0.635707	0.26,1.0	1.0,0.871	-0.305
3962	FAM150A	FAM150A	chr8	-	52538430	52538507	52534036	52534600	52539830	52539911	3962	49198	2,6	87182	1,1	211	134	0.0201427	0.63593	0.94,0.954	0.982,0.991	-0.039
23577	B3GNTL1	B3GNTL1	chr17	-	83014453	83014519	83005114	83005210	83035034	83035099	23577	16,57	1,4	30,30	0,1	200	134	0.0202288	0.637949	0.915,0.905	1.0,0.953	-0.066
55913	TMEM161B	TMEM161B	chr5	-	88225768	88225866	88220562	88220719	88228444	88228528	55913	93164	1,1	141116	5,3	232	134	0.0202232	0.637949	0.982,0.99	0.942,0.957	0.036
33399	EPB41L1	EPB41L1	chr20	+	36112425	36112480	36092709	36092813	36175550	36175715	33399	2,2	0,5	2,8	1,0	189	134	0.0202561	0.638358	1.0,0.221	0.586,1.0	-0.182
43173	HSD3B7	HSD3B7	chr16	+	30985652	30985824	30985197	30985297	30986048	30986204	43173	8,7	0,4	8,5	1,0	306	134	0.0202639	0.638358	1.0,0.434	0.778,1.0	-0.172
57090	SORBS1	SORBS1	chr10	-	95375972	95376056	95367649	95367699	95381684	95381799	57090	0,2	7,19	4,2	11,6	218	134	0.0202944	0.638969	0.0,0.061	0.183,0.17	-0.146
9160	MIB2	MIB2	chr1	+	1629384	1629566	1629132	1629311	1629638	1629704	9160	46119	0,0	59,63	5,0	316	134	0.0203129	0.639202	1.0,1.0	0.833,1.0	0.084
15958	COL25A1	COL25A1	chr4	-	108834354	108834390	108832379	108832433	108841694	108841721	15958	10,13	0,4	5,5	0,0	170	134	0.0203948	0.641401	1.0,0.719	1.0,1.0	-0.141
5535	FIRRE	FIRRE	chrX	-	131795808	131796331	131794323	131794466	131804971	131805037	5535	29,47	1,0	52,36	1,3	657	134	0.020405	0.641401	0.855,1.0	0.914,0.71	0.115
49066	KIAA1191	KIAA1191	chr5	-	176359480	176359567	176352621	176352748	176361601	176361807	49066	1,1	14,18	6,2	17,15	221	134	0.0204602	0.642784	0.042,0.033	0.176,0.075	-0.088
38943	MTSS1L	MTSS1L	chr16	-	70674305	70674528	70664919	70665096	70676880	70676978	38943	170159	4,4	156126	2,0	357	134	0.0205463	0.645137	0.941,0.937	0.967,1.0	-0.044
50391	RTTN	RTTN	chr18	-	70114444	70114599	70109497	70109717	70121555	70121700	50391	48,93	0,0	50,62	5,0	289	134	0.0205866	0.646051	1.0,1.0	0.823,1.0	0.089
50076	FAM86FP	FAM86FP	chr12	-	8235600	8235734	8231048	8232607	8242751	8242946	50076	1,1	1,8	3,1	2,0	268	134	0.0206136	0.646545	0.333,0.059	0.429,1.0	-0.518
2883	ERBB2	ERBB2	chr17	+	39719786	39719834	39717319	39717480	39723318	39723457	2883	60160	0,2	80120	0,8	182	134	0.0206262	0.64659	1.0,0.983	1.0,0.917	0.033
48507	NUP88	NUP88	chr17	-	5399551	5399650	5391560	5391662	5405056	5405243	48507	8,8	0,0	10,1	1,2	233	134	0.0206488	0.646948	1.0,1.0	0.852,0.223	0.463
52292	CDK5RAP1	CDK5RAP1	chr20	-	33387322	33387533	33385649	33385770	33392141	33392242	52292	347562	3,14	400457	13,19	345	134	0.0206615	0.646994	0.978,0.94	0.923,0.903	0.046
20096	R3HCC1L	R3HCC1L	chr10	+	98162882	98162975	98134623	98134706	98163292	98163397	20096	31,54	0,1	56,33	4,1	227	134	0.0207213	0.647458	1.0,0.97	0.892,0.951	0.064
25458	ESPL1	ESPL1	chr12	+	53285923	53286912	53284057	53284167	53287971	53288341	25458	7421149	2,6	848867	8,10	1123	134	0.0206954	0.647458	0.978,0.958	0.927,0.912	0.048
53779	NAT1	NAT1	chr8	+	18216876	18216994	18210102	18210180	18219410	18219489	53779	4,2	18,19	1,0	16,7	252	134	0.0207128	0.647458	0.106,0.053	0.032,0.0	0.064
53884	PPP1R32	PPP1R32	chr11	+	61489781	61489946	61487145	61487240	61490500	61490584	53884	2,13	0,0	6,5	2,1	299	134	0.0207131	0.647458	1.0,1.0	0.573,0.691	0.368
17640	TUBD1	TUBD1	chr17	-	59878102	59878334	59866608	59866749	59886082	59886230	17640	41,85	2,5	59,78	1,1	366	134	0.0207441	0.647821	0.882,0.862	0.956,0.966	-0.089
22073	UQCRH	UQCRH	chr1	+	46309896	46310044	46303612	46303820	46310154	46310316	22073	181575	46157	232414	100141	282	134	0.0207941	0.647858	0.652,0.635	0.524,0.582	0.091
2490	PPP2R3C	PPP2R3C	chr14	-	35109818	35109931	35108138	35108236	35110524	35110629	2490	185399	8,10	314329	1,7	247	134	0.0208015	0.647858	0.926,0.956	0.994,0.962	-0.037
45352	TRAPPC9	TRAPPC9	chr8	-	139988725	139988836	139910146	139910300	140023936	140024079	45352	100181	1,10	73170	1,2	245	134	0.0207672	0.647858	0.982,0.908	0.976,0.979	-0.032
48956	STAG3L3	STAG3L3	chr7	-	73000357	73000481	72999760	72999859	73003020	73003137	48956	1,1	0,1	0,1	1,4	258	134	0.0207962	0.647858	1.0,0.342	0.0,0.115	0.614
53770	C17orf80	C17orf80	chr17	+	73242243	73242351	73233219	73233325	73242895	73243003	53770	45,69	1,4	42,28	0,0	242	134	0.0207899	0.647858	0.961,0.905	1.0,1.0	-0.067
14288	IFT57	IFT57	chr3	-	108219409	108219572	108218534	108218653	108222110	108222570	14288	7681152	6,5	885776	16,6	297	134	0.0208543	0.64896	0.983,0.99	0.961,0.983	0.014
28722	RANBP17	RANBP17	chr5	+	170918712	170918859	170916464	170916584	170919440	170919613	28722	55,75	3,2	52,57	0,0	281	134	0.0208594	0.64896	0.897,0.947	1.0,1.0	-0.078
27729	ALG5	ALG5	chr13	-	36985626	36985740	36971976	36972036	36989483	36989555	27729	349450	1,12	416344	1,2	248	134	0.0208727	0.649023	0.995,0.953	0.996,0.989	-0.018
7142	ANAPC15	ANAPC15	chr11	-	72111441	72111496	72111156	72111286	72112649	72112776	7142	131,76	34,23	162,47	14,12	189	134	0.0209356	0.65063	0.732,0.701	0.891,0.735	-0.097
61238	PPP1R37	PPP1R37	chr19	+	45138513	45138611	45093172	45093527	45140235	45140281	61238	56102	2,0	100,82	6,2	232	134	0.0209592	0.65101	0.942,1.0	0.906,0.959	0.038
10263	AMMECR1L	AMMECR1L	chr2	-	127871248	127871359	127866899	127866996	127873827	127874272	10263	61,52	2,4	61,40	8,7	245	134	0.0210083	0.651833	0.943,0.877	0.807,0.758	0.127
45075	TMEM220	TMEM220	chr17	-	10729030	10729060	10726203	10726264	10729779	10730329	45075	6,4	2,1	11,2	0,0	164	134	0.0209979	0.651833	0.71,0.766	1.0,1.0	-0.262
16162	FAM21C	FAM21C	chr10	+	45759314	45759401	45757011	45757139	45763387	45763489	16162	89,73	21,10	106,45	47,12	221	134	0.0210341	0.65195	0.72,0.816	0.578,0.695	0.132
39331	TLE4	TLE4	chr9	+	79722958	79723035	79722450	79722601	79725036	79726881	39331	573523	11,7	687465	3,4	211	134	0.021046	0.65195	0.971,0.979	0.993,0.987	-0.015
8546	PHF20	PHF20	chr20	+	35870954	35871134	35869437	35869551	35871649	35871829	8546	158385	1,9	198229	0,2	314	134	0.0210448	0.65195	0.985,0.948	1.0,0.98	-0.024
15915	CNPY3	CNPY3	chr6	+	42934474	42934598	42929121	42929721	42935573	42935670	15915	235449	18,25	326330	37,32	258	134	0.0210836	0.652764	0.871,0.903	0.821,0.843	0.055
29013	IFT22	IFT22	chr7	-	101318955	101319032	101316339	101316542	101321670	101321823	29013	95181	11,19	142163	5,11	211	134	0.0211161	0.653419	0.846,0.858	0.947,0.904	-0.074
18184	ATP13A2	ATP13A2	chr1	-	17000010	17000142	16997019	16997175	17000245	17000312	18184	268389	4,9	304289	2,2	266	134	0.0211669	0.653588	0.971,0.956	0.987,0.986	-0.023
20250	ADGRB1	ADGRB1	chr8	+	142526541	142526627	142520822	142520925	142533294	142533466	20250	6,26	0,0	13,21	4,0	220	134	0.0211568	0.653588	1.0,1.0	0.664,1.0	0.168
34612	EXOSC10	EXOSC10	chr1	-	11077364	11077443	11076841	11076948	11077600	11077651	34612	416457	3,13	535384	4,2	213	134	0.0211486	0.653588	0.989,0.957	0.988,0.992	-0.017
53574	ITCH	ITCH	chr20	+	34393790	34393881	34369393	34369470	34408650	34408792	53574	204256	6,7	240171	2,2	225	134	0.0211432	0.653588	0.953,0.956	0.986,0.981	-0.029
13928	IKZF5	IKZF5	chr10	-	123007025	123007176	122998492	122998671	123008693	123008850	13928	118204	5,1	190132	9,7	285	134	0.0212362	0.655377	0.917,0.99	0.908,0.899	0.05
5118	NSFL1C	NSFL1C	chr20	-	1464328	1464426	1458199	1458274	1466719	1467692	5118	8051013	11,19	919727	7,6	232	134	0.0212658	0.65594	0.977,0.969	0.987,0.986	-0.013
16844	MFSD2A	MFSD2A	chr1	+	39958700	39958825	39955111	39955385	39965210	39965334	16844	16,25	4,0	15,25	0,0	259	134	0.0213021	0.656439	0.674,1.0	1.0,1.0	-0.163
41552	SYT7	SYT7	chr11	-	61547176	61547308	61532988	61533124	61551383	61551463	41552	5,3	13,20	2,0	20,10	266	134	0.0213048	0.656439	0.162,0.07	0.048,0.0	0.092
15949	COL25A1	COL25A1	chr4	-	108860926	108860971	108859655	108859733	108863318	108863387	15949	16,9	9,1	13,22	0,3	179	134	0.0213301	0.656868	0.571,0.871	1.0,0.846	-0.202
36140	2020-03-07	2020-03-07	chr2	+	159714556	159714598	159712456	159712606	159743060	159743253	36140	2,1	0,2	1,0	0,2	176	134	0.0213884	0.65728	1.0,0.276	1.0,0.0	0.138
43175	HSD3B7	HSD3B7	chr16	+	30985459	30985824	30985197	30985297	30986048	30986204	43175	10,11	0,4	6,8	1,0	499	134	0.0213841	0.65728	1.0,0.425	0.617,1.0	-0.096
48596	PTER	PTER	chr10	+	16467131	16467210	16436942	16437047	16484336	16484816	48596	17,14	23,11	27,12	11,6	213	134	0.0213891	0.65728	0.317,0.445	0.607,0.557	-0.201
58499	TNRC6A	TNRC6A	chr16	+	24730252	24730300	24729727	24729846	24776932	24777358	58499	30,20	3,3	39,20	0,2	182	134	0.0213566	0.65728	0.88,0.831	1.0,0.88	-0.085
15960	COL25A1	COL25A1	chr4	-	108884177	108884222	108869087	108869150	108889220	108889256	15960	2,5	8,10	7,13	4,12	179	134	0.021429	0.658157	0.158,0.272	0.567,0.448	-0.292
15492	HDAC4	HDAC4	chr2	-	239236592	239236664	239189832	239190077	239352677	239352918	15492	18,37	3,2	22,18	1,0	206	134	0.0214589	0.658371	0.796,0.923	0.935,1.0	-0.108
26525	ADD1	ADD1	chr4	+	2898432	2898531	2898183	2898327	2899258	2899435	26525	413495	4,0	517344	14,0	233	134	0.0214702	0.658371	0.983,1.0	0.955,1.0	0.014
27907	NUBP1	NUBP1	chr16	+	10755720	10755753	10752609	10752678	10756689	10756780	27907	119144	1,8	123103	13,6	167	134	0.0214531	0.658371	0.99,0.935	0.884,0.932	0.054
43952	C6orf52	C6orf52	chr6	-	10683186	10683232	10671417	10671598	10686965	10687164	43952	9,19	4,0	17,15	0,0	180	134	0.021507	0.659149	0.626,1.0	1.0,1.0	-0.187
14716	RAPGEF6	RAPGEF6	chr5	-	131592382	131592466	131561977	131562047	131603270	131603327	14716	35,25	5,0	38,18	1,0	218	134	0.0216006	0.661089	0.811,1.0	0.959,1.0	-0.074
21811	NEK7	NEK7	chr1	+	198253039	198253180	198156977	198157276	198262574	198262637	21811	86131	0,0	121,87	4,2	275	134	0.0216101	0.661089	1.0,1.0	0.936,0.955	0.054
25266	ATP2C1	ATP2C1	chr3	+	130894589	130894775	130894014	130894337	130930415	130930526	25266	101180	23,44	115153	36,72	320	134	0.0216162	0.661089	0.648,0.631	0.572,0.471	0.118
62948	LCLAT1	LCLAT1	chr2	+	30552492	30552649	30533115	30533314	30562145	30562292	62948	1,8	81,76	7,11	89,38	291	134	0.0215993	0.661089	0.006,0.046	0.035,0.118	-0.051
21840	TIRAP	TIRAP	chr11	+	126290461	126290585	126283086	126283153	126290802	126290961	21840	42,27	3,0	40,22	5,4	258	134	0.021636	0.661252	0.879,1.0	0.806,0.741	0.166
24376	UBE2D3	UBE2D3	chr4	-	102809791	102809855	102802560	102802638	102868714	102868893	24376	11,22	1,0	6,14	4,0	198	134	0.0216639	0.661252	0.882,1.0	0.504,1.0	0.189
32778	IPO5P1	IPO5P1	chr19	-	23270217	23270292	23261619	23261744	23274075	23274251	32778	25,33	19,18	36,34	12,9	209	134	0.0216674	0.661252	0.458,0.54	0.658,0.708	-0.184
50679	FOXN2	FOXN2	chr2	+	48328560	48328702	48314655	48314814	48346200	48346751	50679	12,12	25,37	22,18	29,20	276	134	0.0216669	0.661252	0.189,0.136	0.269,0.304	-0.124
6360	SLC38A6	SLC38A6	chr14	+	61043146	61043212	61030444	61030523	61045345	61045425	6360	1,2	0,4	3,6	1,0	200	134	0.0216918	0.661645	1.0,0.251	0.668,1.0	-0.209
24544	PIKFYVE	PIKFYVE	chr2	+	208288728	208288818	208273583	208273733	208298640	208298779	24544	21,27	1,3	28,25	0,0	224	134	0.0217479	0.662333	0.926,0.843	1.0,1.0	-0.115
27360	CSNK1G3	CSNK1G3	chr5	+	123545416	123545841	123512098	123512570	123573392	123573541	27360	185300	4,2	192253	10,5	559	134	0.0217563	0.662333	0.917,0.973	0.822,0.924	0.072
44188	CHURC1-FNTB	CHURC1-FNTB	chr14	+	64926009	64926080	64923990	64924126	65004248	65004313	44188	254389	6,6	350267	0,1	205	134	0.0217318	0.662333	0.965,0.977	1.0,0.994	-0.026
44387	AP5M1	AP5M1	chr14	+	57274243	57274889	57268887	57269388	57280194	57280422	44387	622695	4,0	745557	12,0	780	134	0.0217603	0.662333	0.964,1.0	0.914,1.0	0.025
38628	SETDB2	SETDB2	chr13	+	49464020	49464056	49461096	49461162	49467863	49467960	38628	2,0	18,38	3,3	23,19	170	134	0.0217921	0.662952	0.081,0.0	0.093,0.111	-0.062
16479	GUCY1B3	GUCY1B3	chr4	+	155759786	155759860	155758972	155759143	155774967	155775068	16479	55120	1,6	96113	0,2	208	134	0.0218459	0.663546	0.973,0.928	1.0,0.973	-0.036
2448	ARHGAP39	ARHGAP39	chr8	-	144605534	144605695	144580845	144581277	144685685	144685812	2448	97134	1,5	87119	0,0	295	134	0.0218291	0.663546	0.978,0.924	1.0,1.0	-0.049
48783	ABCD4	ABCD4	chr14	-	74290290	74290499	74286700	74286816	74302874	74303064	48783	38,58	7,6	45,47	4,0	343	134	0.0218462	0.663546	0.68,0.791	0.815,1.0	-0.172
49784	CNOT4	CNOT4	chr7	-	135363853	135364066	135361794	135363186	135393917	135394415	49784	81,63	47,42	115,88	50,25	347	134	0.0218823	0.664294	0.4,0.367	0.47,0.576	-0.139
32995	CEP162	CEP162	chr6	-	84169327	84169433	84163143	84163270	84171605	84171718	32995	16,25	2,2	39,12	0,1	240	134	0.021922	0.665149	0.817,0.875	1.0,0.87	-0.089
18676	CDKL3	CDKL3	chr5	-	134359896	134360091	134321790	134321903	134370997	134371047	18676	2,4	1,1	1,1	2,3	329	134	0.0219796	0.666363	0.449,0.62	0.169,0.12	0.39
8485	C8orf34	C8orf34	chr8	+	68468691	68468820	68446328	68446460	68488022	68488051	8485	22,43	1,7	28,21	0,2	263	134	0.0219852	0.666363	0.918,0.758	1.0,0.843	-0.083
35009	ATG14	ATG14	chr14	-	55385858	55386096	55381961	55382191	55390910	55390992	35009	61,66	0,0	85,60	5,0	372	134	0.0220587	0.666488	1.0,1.0	0.86,1.0	0.07
40220	R3HDM1	R3HDM1	chr2	+	135616151	135616193	135604805	135605016	135616667	135616757	40220	1,3	36,25	2,7	17,18	176	134	0.0220444	0.666488	0.021,0.084	0.082,0.228	-0.102
48754	ABCD4	ABCD4	chr14	-	74296332	74296449	74295147	74295198	74302874	74303064	48754	2,4	1,0	2,3	5,0	251	134	0.0220558	0.666488	0.516,1.0	0.176,1.0	0.17
56737	ARID1B	ARID1B	chr6	+	157133027	157133207	157110471	157110561	157148623	157148951	56737	151103	5,2	171113	2,0	314	134	0.0220494	0.666488	0.928,0.956	0.973,1.0	-0.044
7729	ZNF503-AS1	ZNF503-AS1	chr10	+	75298951	75299074	75296382	75296651	75358509	75358707	7729	0,2	2,4	1,5	1,4	257	134	0.0220473	0.666488	0.0,0.207	0.343,0.395	-0.266
8493	C3orf67	C3orf67	chr3	-	58806394	58806456	58753768	58753863	58831685	58831889	8493	16,22	4,8	8,25	2,1	196	134	0.0220461	0.666488	0.732,0.653	0.732,0.945	-0.146
41024	TRIM46	TRIM46	chr1	+	155174600	155174641	155173786	155174029	155175385	155175647	41024	0,4	3,10	0,0	2,3	175	134	0.0221179	0.667253	0.0,0.234	0.0,0.0	0.117
56825	MECOM	MECOM	chr3	-	169107925	169107952	169102059	169102226	169112786	169112874	56825	16,8	24,22	7,3	34,16	161	134	0.0221105	0.667253	0.357,0.232	0.146,0.135	0.154
59898	MBD4	MBD4	chr3	-	129436460	129437308	129434061	129434136	129437719	129437950	59898	482972	0,1	650769	6,2	982	134	0.0221187	0.667253	1.0,0.993	0.937,0.981	0.037
52885	METTL25	METTL25	chr12	+	82386802	82386967	82358496	82358824	82389815	82389922	52885	61,42	2,0	87,21	8,0	299	134	0.0221597	0.66814	0.932,1.0	0.83,1.0	0.051
15535	SULF1	SULF1	chr8	+	69495764	69495926	69466623	69466950	69501873	69501968	15535	16,29	14,74	6,20	33,67	296	134	0.0222208	0.669284	0.341,0.151	0.076,0.119	0.148
18093	FRMPD3	FRMPD3	chrX	+	107533504	107533550	107530408	107530511	107545736	107545841	18093	0,2	2,2	3,3	1,2	180	134	0.0222206	0.669284	0.0,0.427	0.691,0.528	-0.396
21151	EEF2	EEF2	chr19	-	3979328	3979436	3977427	3977610	3981946	3982052	21151	4,5	0,4	1,5	0,1	242	134	0.0222542	0.669589	1.0,0.409	1.0,0.735	-0.163
32196	CDHR3	CDHR3	chr7	+	106020372	106020544	106015926	106016025	106022197	106022448	32196	2,6	4,0	5,4	1,0	306	134	0.0222439	0.669589	0.18,1.0	0.686,1.0	-0.253
10650	ATE1	ATE1	chr10	-	121924265	121924329	121910905	121911151	121927843	121928063	10650	33,56	0,1	51,30	2,3	198	134	0.0222753	0.669875	1.0,0.974	0.945,0.871	0.079
49549	SLC30A5	SLC30A5	chr5	+	69100806	69100929	69093948	69094338	69103061	69103128	49549	271579	24,25	485419	12,18	257	134	0.0223108	0.670593	0.855,0.924	0.955,0.924	-0.05
29365	NR2C2	NR2C2	chr3	+	15003875	15003986	14947583	14947906	15013588	15013789	29365	57,57	4,1	42,48	0,0	245	134	0.0223277	0.670752	0.886,0.969	1.0,1.0	-0.073
10362	FAM35A	FAM35A	chr10	+	87151349	87152879	87096933	87096989	87158047	87158155	10362	12711780	1,13	16011382	4,1	1664	134	0.0224353	0.673322	0.99,0.917	0.97,0.991	-0.027
28094	DIS3	DIS3	chr13	-	72780845	72781003	72778186	72778380	72781604	72782128	28094	706743	11,13	799537	8,2	292	134	0.0224367	0.673322	0.967,0.963	0.979,0.992	-0.021
18237	ZFYVE28	ZFYVE28	chr4	-	2335704	2335794	2320169	2320271	2337406	2337496	18237	13,28	3,1	14,10	0,0	224	134	0.022471	0.673478	0.722,0.944	1.0,1.0	-0.167
37320	RASIP1	RASIP1	chr19	-	48728936	48729590	48724716	48724960	48735195	48735551	37320	35,93	0,4	29,68	0,0	788	134	0.0224769	0.673478	1.0,0.798	1.0,1.0	-0.101
40534	DGKD	DGKD	chr2	+	233437376	233437479	233390402	233390483	233441886	233441995	40534	4,3	1,3	1,0	0,2	237	134	0.0224577	0.673478	0.693,0.361	1.0,0.0	0.027
46081	KIF15	KIF15	chr3	+	44780884	44780922	44775253	44775437	44784844	44784942	46081	18,9	0,4	19,6	0,0	172	134	0.0225007	0.673491	1.0,0.637	1.0,1.0	-0.181
60272	PREPL	PREPL	chr2	-	44344519	44344586	44343744	44343951	44346267	44346390	60272	202399	6,7	331253	2,2	201	134	0.0224931	0.673491	0.957,0.974	0.991,0.988	-0.024
17380	MIR99AHG	MIR99AHG	chr21	+	16594339	16594454	16487489	16487538	16606993	16609775	17380	6,6	0,5	2,6	1,0	249	134	0.0225272	0.673772	1.0,0.392	0.518,1.0	-0.063
42087	TCOF1	TCOF1	chr5	+	150372005	150372236	150369528	150369602	150374173	150374386	42087	5891110	60,77	844899	39,59	365	134	0.0225537	0.673772	0.783,0.841	0.888,0.848	-0.056
46226	ANAPC16	ANAPC16	chr10	+	72223887	72224056	72215999	72216072	72230365	72230440	46226	401503	11,31	524507	5,21	303	134	0.0225449	0.673772	0.942,0.878	0.979,0.914	-0.037
59837	NAA60	NAA60	chr16	+	3479470	3479600	3457991	3458181	3482501	3482598	59837	118157	2,8	163108	0,3	264	134	0.0225568	0.673772	0.968,0.909	1.0,0.948	-0.035
22607	N4BP1	N4BP1	chr16	-	48553538	48553669	48538725	48543261	48609774	48610209	22607	4,5	0,1	6,5	0,4	265	134	0.0225747	0.673957	1.0,0.717	1.0,0.387	0.165
28579	C19orf45	C19orf45	chr19	+	7504310	7504411	7504120	7504224	7505323	7505436	28579	0,4	1,11	2,3	2,0	235	134	0.022613	0.674351	0.0,0.172	0.363,1.0	-0.596
32788	AGBL3	AGBL3	chr7	+	134993492	134993678	134987874	134987996	135017051	135017159	32788	10,8	0,4	7,5	1,0	320	134	0.022623	0.674351	1.0,0.456	0.746,1.0	-0.145
48175	LINC00630	LINC00630	chrX	+	102845856	102846020	102826968	102827144	102865041	102865152	48175	17,42	1,3	24,49	1,0	298	134	0.0225999	0.674351	0.884,0.863	0.915,1.0	-0.084
1016	ANKRD36	ANKRD36	chr2	+	97209799	97209872	97209680	97209709	97211545	97211574	1016	4,11	1,0	3,13	5,0	207	134	0.0226385	0.674462	0.721,1.0	0.28,1.0	0.221
40881	WDR19	WDR19	chr4	+	39194543	39194659	39189655	39189781	39199477	39199593	40881	50101	5,4	71,40	1,1	250	134	0.0226511	0.674491	0.843,0.931	0.974,0.955	-0.077
13170	CERS4	CERS4	chr19	+	8256948	8257077	8256617	8256710	8261929	8262420	13170	28126	0,1	40,72	2,3	263	134	0.022691	0.67533	1.0,0.985	0.911,0.924	0.075
19432	POLR3GL	POLR3GL	chr1	+	145977083	145977152	145975306	145975436	145977482	145977539	19432	114397	5,17	123336	18,19	203	134	0.0227198	0.675839	0.938,0.939	0.819,0.921	0.068
17138	DOCK7	DOCK7	chr1	-	62583183	62583254	62578827	62578966	62586506	62586624	17138	135166	2,0	162163	5,4	205	134	0.0227388	0.676054	0.978,1.0	0.955,0.964	0.029
40071	STX16	STX16	chr20	+	58671153	58671297	58670511	58670603	58673630	58673711	40071	229473	2,9	325292	2,0	278	134	0.0227597	0.676328	0.982,0.962	0.987,1.0	-0.022
12838	PMM2	PMM2	chr16	+	8811637	8811713	8806315	8806407	8812990	8813106	12838	83,81	1,5	105,58	0,0	210	134	0.0227793	0.67649	0.981,0.912	1.0,1.0	-0.053
61260	C5orf42	C5orf42	chr5	-	37164272	37164327	37162464	37162566	37165538	37165671	61260	19,33	0,5	28,20	1,0	189	134	0.0227887	0.67649	1.0,0.824	0.952,1.0	-0.064
45077	NETO2	NETO2	chr16	-	47086225	47086339	47081519	47083801	47109482	47109711	45077	192257	20,7	251211	41,15	248	134	0.0228058	0.676651	0.838,0.952	0.768,0.884	0.069
4445	ADCK2	ADCK2	chr7	+	140681041	140681137	140679154	140679283	140686989	140687241	4445	331583	10,12	406533	4,6	230	134	0.0228193	0.676701	0.951,0.966	0.983,0.981	-0.024
13798	RNF214	RNF214	chr11	+	117282745	117282850	117282403	117282536	117283114	117283210	13798	98169	6,1	132162	0,0	239	134	0.0228665	0.676711	0.902,0.99	1.0,1.0	-0.054
1657	HAGLR	HAGLR	chr2	-	176179028	176179098	176177710	176177856	176188418	176188572	1657	6,7	0,7	3,1	0,1	204	134	0.0228467	0.676711	1.0,0.396	1.0,0.396	0
16604	KCTD10	KCTD10	chr12	-	109460635	109460805	109457991	109458078	109469514	109469728	16604	283293	8,1	316253	0,0	304	134	0.0228966	0.676711	0.94,0.992	1.0,1.0	-0.034
49155	BFAR	BFAR	chr16	+	14649803	14649973	14644273	14644609	14661891	14662065	49155	68,73	0,1	81,50	4,1	304	134	0.0228684	0.676711	1.0,0.97	0.899,0.957	0.057
52565	AFAP1L1	AFAP1L1	chr5	+	149306305	149306404	149302417	149302526	149307401	149307613	52565	24,63	3,2	40,47	1,0	233	134	0.0228952	0.676711	0.821,0.948	0.958,1.0	-0.095
56550	HUWE1	HUWE1	chrX	-	53563745	53563821	53560187	53560416	53565066	53565239	56550	8,1	0,4	10,4	1,0	210	134	0.0228736	0.676711	1.0,0.138	0.865,1.0	-0.364
61356	YBEY	YBEY	chr21	+	46291333	46291462	46286869	46287123	46296161	46296230	61356	153421	7,24	240331	36,20	263	134	0.0229017	0.676711	0.918,0.899	0.773,0.894	0.075
22477	PRH1-PRR4	PRH1-PRR4	chr12	-	11034781	11034885	10973654	10973721	11047019	11047188	22477	2,4	11,21	6,13	21,7	238	134	0.022981	0.676902	0.093,0.097	0.139,0.511	-0.23
31959	ZNRD1-AS1	ZNRD1-AS1	chr6	-	30035915	30035983	30034907	30035110	30058114	30058190	31959	20,20	0,0	23,16	1,3	202	134	0.0229357	0.676902	1.0,1.0	0.938,0.78	0.141
36324	EAPP	EAPP	chr14	-	34529357	34529475	34524696	34524807	34533443	34533539	36324	351568	1,14	494456	10,21	252	134	0.022994	0.676902	0.995,0.956	0.963,0.92	0.034
36619	DST	DST	chr6	-	56529447	56529774	56528840	56528925	56529973	56530133	36619	165176	0,1	162169	4,2	461	134	0.0229706	0.676902	1.0,0.981	0.922,0.961	0.049
38722	POLM	POLM	chr7	-	44079860	44079959	44078755	44078811	44080732	44080916	38722	15,42	0,0	17,20	4,0	233	134	0.0230103	0.676902	1.0,1.0	0.71,1.0	0.145
46782	DUSP11	DUSP11	chr2	-	73767160	73767207	73766827	73766903	73769264	73769325	46782	117237	2,9	167237	3,1	181	134	0.022951	0.676902	0.977,0.951	0.976,0.994	-0.021
61743	MIPOL1	MIPOL1	chr14	+	37369516	37369624	37308348	37308519	37422854	37422949	61743	56100	1,5	58,58	0,1	242	134	0.0230139	0.676902	0.969,0.917	1.0,0.97	-0.042
62307	KCTD20	KCTD20	chr6	+	36470051	36470257	36442766	36443111	36479120	36479223	62307	360425	6,4	365328	0,0	340	134	0.0229424	0.676902	0.959,0.977	1.0,1.0	-0.032
7777	C2orf76	C2orf76	chr2	-	119340158	119340361	119339826	119339971	119366356	119366682	7777	3,16	0,1	9,8	2,1	337	134	0.0230025	0.676902	1.0,0.864	0.641,0.761	0.231
38259	UBL7-AS1	UBL7-AS1	chr15	+	74466035	74466130	74461264	74462031	74479059	74479278	38259	10,36	0,1	13,35	1,3	229	134	0.0230782	0.678448	1.0,0.955	0.884,0.872	0.1
36387	BLOC1S5	BLOC1S5	chr6	-	8054269	8054372	8041138	8041268	8062533	8062616	36387	10,7	84250	4,2	129176	237	134	0.0231555	0.679891	0.063,0.016	0.017,0.006	0.028
52582	ZNF263	ZNF263	chr16	+	3285058	3285239	3283486	3284205	3286022	3286149	52582	55,46	15,9	75,52	10,3	315	134	0.0231421	0.679891	0.609,0.685	0.761,0.881	-0.174
5400	RIF1	RIF1	chr2	+	151416560	151416688	151414822	151414919	151420189	151420379	5400	58,66	3,2	73,54	0,0	262	134	0.0231627	0.679891	0.908,0.944	1.0,1.0	-0.074
62065	ZNF133	ZNF133	chr20	+	18289898	18290074	18288282	18288604	18305667	18305807	62065	0,1	3,4	3,1	2,4	310	134	0.0231942	0.680469	0.0,0.098	0.393,0.098	-0.197
1589	CWF19L1	CWF19L1	chr10	-	100236849	100236969	100232295	100233371	100243697	100243777	1589	1,0	0,1	3,2	2,1	254	134	0.0232061	0.680472	1.0,0.0	0.442,0.513	0.022
21398	INADL	INADL	chr1	+	62050965	62051058	62037976	62038049	62079449	62079567	21398	31116	2,9	48,78	1,2	227	134	0.0232253	0.68069	0.901,0.884	0.966,0.958	-0.069
45615	ZNF266	ZNF266	chr19	-	9433667	9433786	9420064	9420218	9434074	9434235	45615	21,20	0,7	31,28	0,2	253	134	0.0232471	0.680981	1.0,0.602	1.0,0.881	-0.14
45161	UBAC2	UBAC2	chr13	+	99314096	99314220	99238426	99238554	99340319	99340565	45161	4,14	0,1	13,10	4,0	258	134	0.0232642	0.681138	1.0,0.879	0.628,1.0	0.125
27590	LYPLA1	LYPLA1	chr8	-	54065787	54065813	54063327	54063375	54100907	54100939	27590	70111	41,57	72100	26,31	160	134	0.0233752	0.68136	0.588,0.62	0.699,0.73	-0.11
29950	SYNRG	SYNRG	chr17	-	37538323	37538420	37520537	37520648	37539191	37539245	29950	46,48	2,3	47,34	1,0	231	134	0.0233368	0.68136	0.93,0.903	0.965,1.0	-0.066
39337	TLE4	TLE4	chr9	+	79627373	79627448	79576132	79576177	79652592	79652794	39337	78101	2,1	105,82	6,4	209	134	0.0233782	0.68136	0.962,0.985	0.918,0.929	0.05
46792	SF1	SF1	chr11	-	64773429	64773505	64770255	64770408	64776497	64776626	46792	12151083	52,65	1349865	58,19	210	134	0.0233646	0.68136	0.937,0.914	0.937,0.967	-0.026
52862	SLC50A1	SLC50A1	chr1	+	155136827	155136951	155136298	155136376	155137978	155138098	52862	147329	27,56	135287	54,64	258	134	0.0233119	0.68136	0.739,0.753	0.565,0.7	0.114
53445	UBE2Q2	UBE2Q2	chr15	+	75877960	75878021	75873427	75873568	75883365	75883424	53445	0,1	1,10	1,3	5,8	195	134	0.0233373	0.68136	0.0,0.064	0.121,0.205	-0.131
56130	TPM1	TPM1	chr15	+	63061712	63061788	63060868	63060939	63062214	63062277	56130	4,33	0,1	10,14	4,0	210	134	0.0232895	0.68136	1.0,0.955	0.615,1.0	0.17
61155	JAG2	JAG2	chr14	-	105144929	105145061	105143481	105143638	105145730	105145973	61155	94258	0,1	108179	6,1	266	134	0.023364	0.68136	1.0,0.992	0.901,0.989	0.051
8035	SHF	SHF	chr15	-	45173575	45173716	45167213	45168133	45175218	45175425	8035	3,3	5,4	0,2	4,7	275	134	0.023303	0.68136	0.226,0.268	0.0,0.122	0.186
30502	RPTOR	RPTOR	chr17	+	80880414	80880489	80857789	80857900	80891719	80891837	30502	46,44	3,5	39,37	1,1	209	134	0.023425	0.682379	0.908,0.849	0.962,0.96	-0.082
29646	KIF6	KIF6	chr6	-	39346475	39346526	39345699	39345789	39357276	39357374	29646	4,3	2,0	1,2	1,2	185	134	0.0234557	0.682928	0.592,1.0	0.42,0.42	0.376
1744	ADRBK2	ADRBK2	chr22	+	25644591	25644665	25604376	25604453	25685169	25685248	1744	16,24	0,0	24,8	4,0	208	134	0.0234977	0.683805	1.0,1.0	0.794,1.0	0.103
416	MPHOSPH9	MPHOSPH9	chr12	-	123214743	123214834	123210055	123210162	123218375	123218499	416	124172	1,1	123148	7,1	225	134	0.0235329	0.684485	0.987,0.99	0.913,0.989	0.037
38047	XRRA1	XRRA1	chr11	-	74906238	74906456	74851988	74852082	74907144	74907273	38047	19,62	0,0	30,54	1,3	352	134	0.0235679	0.685157	1.0,1.0	0.919,0.873	0.104
19204	IFT172	IFT172	chr2	-	27448914	27449031	27447811	27447922	27449293	27449380	19204	118151	1,0	90,91	6,0	251	134	0.0236242	0.685755	0.984,1.0	0.889,1.0	0.047
4833	GALNT2	GALNT2	chr1	+	230246062	230246150	230236659	230236725	230255217	230255344	4833	3,1	4,9	0,0	4,6	222	134	0.0236138	0.685755	0.312,0.063	0.0,0.0	0.188
57082	SORBS1	SORBS1	chr10	-	95351208	95351376	95346405	95346452	95354881	95354967	57082	9,29	6,9	6,27	1,3	302	134	0.0236016	0.685755	0.4,0.588	0.727,0.8	-0.27
10591	PVR	PVR	chr19	+	44658741	44658765	44653899	44654017	44661291	44661323	10591	8,7	2,2	4,5	5,5	158	134	0.0236613	0.685796	0.772,0.748	0.404,0.459	0.329
21747	NME6	NME6	chr3	-	48296726	48296829	48295074	48295235	48298426	48298523	21747	191261	2,7	223175	0,0	237	134	0.0236475	0.685796	0.982,0.955	1.0,1.0	-0.032
26439	LACC1	LACC1	chr13	+	43890113	43890274	43888756	43888982	43891448	43893932	26439	9,47	2,2	9,33	0,0	295	134	0.023659	0.685796	0.671,0.914	1.0,1.0	-0.208
16084	DHX35	DHX35	chr20	+	39028417	39028499	39025229	39025359	39030703	39030775	16084	53,92	1,0	66,87	4,2	216	134	0.023744	0.687502	0.97,1.0	0.911,0.964	0.047
17011	PFKM	PFKM	chr12	+	48135290	48135383	48134942	48135038	48137720	48137846	17011	304686	20,32	376544	9,19	227	134	0.0237332	0.687502	0.9,0.927	0.961,0.944	-0.039
17939	ZNF517	ZNF517	chr8	+	144803640	144803767	144802869	144802947	144804124	144804238	17939	8,7	2,13	17,15	1,4	261	134	0.0238854	0.689519	0.673,0.217	0.897,0.658	-0.333
20416	SLC16A10	SLC16A10	chr6	+	111172694	111172839	111087577	111088095	111206591	111206735	20416	100,97	1,6	131,92	0,2	279	134	0.0238704	0.689519	0.98,0.886	1.0,0.957	-0.045
38196	ZYX	ZYX	chr7	+	143382247	143382447	143381266	143381409	143388218	143388339	38196	62169	3,0	58150	6,3	334	134	0.0238803	0.689519	0.892,1.0	0.795,0.953	0.072
38912	PRUNE	PRUNE	chr1	+	151027232	151027327	151025514	151025673	151033805	151035713	38912	150184	1,7	228134	1,0	229	134	0.0238314	0.689519	0.989,0.939	0.993,1.0	-0.032
5489	STAMBP	STAMBP	chr2	+	73829404	73829510	73828986	73829070	73830844	73831059	5489	73103	9,12	115,81	7,3	240	134	0.0238567	0.689519	0.819,0.827	0.902,0.938	-0.097
60289	SETD2	SETD2	chr3	-	47088112	47088247	47086194	47086314	47097954	47098081	60289	199232	13,0	238149	3,1	269	134	0.0238844	0.689519	0.884,1.0	0.975,0.987	-0.039
13965	CHSY1	CHSY1	chr15	-	101235081	101235577	101175722	101178980	101251136	101251932	13965	538535	12,7	522406	6,1	630	134	0.023938	0.690692	0.905,0.942	0.949,0.989	-0.045
32303	CCNJ	CCNJ	chr10	+	96050255	96050466	96044352	96044462	96056700	96057000	32303	205209	16,11	285178	4,10	345	134	0.0239527	0.690771	0.833,0.881	0.965,0.874	-0.063
[truncated: 55,650 more rows]

## Sheet: rMATSoutputCASFx3
ID	GeneID	geneSymbol	chr	strand	exonStart_0base	exonEnd	upstreamES	upstreamEE	downstreamES	downstreamEE	ID	IC_SAMPLE_1	SC_SAMPLE_1	IC_SAMPLE_2	SC_SAMPLE_2	IncFormLen	SkipFormLen	PValue	FDR	IncLevel1	IncLevel2	IncLevelDifference
41283	MED15	MED15	chr22	+	20551435	20551487	20507541	20507746	20564449	20564688	41283	0,1	1,7	4,2	0,0	186	134	7.33789e-11	2.13943e-06	0.0,0.093	1.0,1.0	-0.954
6114	DAGLB	DAGLB	chr7	-	6432836	6432959	6421726	6421804	6445952	6446104	6114	1,1	2,6	1,2	0,0	257	134	6.23976e-11	2.13943e-06	0.207,0.08	1.0,1.0	-0.857
41766	CDKN2B-AS1	CDKN2B-AS1	chr9	+	22061952	22062026	22056251	22056387	22063943	22064018	41766	1,2	0,0	1,0	4,1	208	134	5.00235e-10	9.72323e-06	1.0,1.0	0.139,0.0	0.93
1633	CAMTA1	CAMTA1	chr1	+	7467829	7467901	7249490	7249626	7640399	7640553	1633	0,0	2,1	1,5	0,0	206	134	1.06865e-09	1.55788e-05	0.0,0.0	1.0,1.0	-1
21261	CCDC150	CCDC150	chr2	+	196669832	196669876	196666718	196666848	196672344	196672437	21261	0,0	2,1	1,4	0,0	178	134	1.68552e-09	1.78323e-05	0.0,0.0	1.0,1.0	-1
58160	NMD3	NMD3	chr3	+	161238112	161238191	161233398	161233479	161241045	161241163	58160	0,0	2,2	2,1	0,0	213	134	1.83485e-09	1.78323e-05	0.0,0.0	1.0,1.0	-1
48909	ANKRD6	ANKRD6	chr6	+	89612271	89612370	89603028	89603127	89623409	89623544	48909	0,0	2,1	1,2	0,0	233	134	4.42929e-09	3.22851e-05	0.0,0.0	1.0,1.0	-1
6501	ARHGEF26-AS1	ARHGEF26-AS1	chr3	-	154108668	154108785	154030276	154030376	154121071	154121210	6501	1,2	0,0	0,0	2,1	251	134	4.16573e-09	3.22851e-05	1.0,1.0	0.0,0.0	1
36780	PDE9A	PDE9A	chr21	+	42687916	42687994	42653751	42653883	42733355	42733426	36780	0,4	1,7	5,4	0,0	212	134	5.66899e-09	3.3057e-05	0.0,0.265	1.0,1.0	-0.867
9484	SLC12A9	SLC12A9	chr7	+	100858834	100858942	100852718	100852839	100859884	100860042	9484	2,2	0,0	2,0	2,3	242	134	5.50025e-09	3.3057e-05	1.0,1.0	0.356,0.0	0.822
45248	FBRSL1	FBRSL1	chr12	+	132525733	132525823	132490570	132490861	132567480	132567526	45248	0,0	1,1	3,1	0,0	224	134	7.60225e-09	4.03002e-05	0.0,0.0	1.0,1.0	-1
28615	PDCD5	PDCD5	chr19	+	32585815	32585907	32582194	32582232	32587252	32587452	28615	0,2	1,4	2,2	0,0	226	134	1.16115e-08	5.64242e-05	0.0,0.229	1.0,1.0	-0.885
38858	LST1	LST1	chr6	+	31587640	31587733	31587199	31587318	31588517	31588909	38858	1,1	0,0	0,0	1,1	227	134	1.94963e-08	8.74515e-05	1.0,1.0	0.0,0.0	1
27873	L3MBTL4	L3MBTL4	chr18	-	5960093	5960156	5954705	5956387	6093354	6093528	27873	2,5	0,0	1,2	4,2	197	134	2.44913e-08	9.52091e-05	1.0,1.0	0.145,0.405	0.725
7489	DNAH17	DNAH17	chr17	-	78552696	78552805	78551534	78551638	78558107	78558254	7489	8,6	0,2	0,0	1,1	243	134	2.36172e-08	9.52091e-05	1.0,0.623	0.0,0.0	0.811
8639	CCDC65	CCDC65	chr12	+	48916969	48917108	48914403	48914573	48918274	48918472	8639	1,6	4,3	7,2	0,0	273	134	3.18854e-08	0.000116206	0.109,0.495	1.0,1.0	-0.698
46605	UBA2	UBA2	chr19	+	34431860	34431931	34428362	34428570	34434867	34434968	46605	4,6	3,8	11,4	0,0	205	134	3.57264e-08	0.000120318	0.466,0.329	1.0,1.0	-0.603
56544	PFKL	PFKL	chr21	+	44305256	44305417	44304274	44304455	44306680	44306754	56544	3,2	0,0	3,2	5,1	295	134	3.71404e-08	0.000120318	1.0,1.0	0.214,0.476	0.655
40724	FAAH	FAAH	chr1	+	46406037	46406078	46405587	46405794	46406243	46406368	40724	2,1	2,4	4,7	0,0	175	134	5.10753e-08	0.000156753	0.434,0.161	1.0,1.0	-0.703
27876	L3MBTL4	L3MBTL4	chr18	-	5969392	5969562	5954705	5956387	6093354	6093528	27876	2,2	0,0	3,3	4,2	304	134	7.20355e-08	0.000210027	1.0,1.0	0.248,0.398	0.677
50889	STX16-NPEPL1	STX16-NPEPL1	chr20	+	58691033	58691227	58673630	58673711	58691404	58691562	50889	1,1	1,3	1,2	0,0	328	134	1.11269e-07	0.000308969	0.29,0.12	1.0,1.0	-0.795
56230	LOC102723385	LOC102723385	chr16	-	19063804	19064039	19062753	19062895	19067550	19067691	56230	2,4	3,2	3,3	0,0	369	134	1.42441e-07	0.000377547	0.195,0.421	1.0,1.0	-0.692
51445	CSNK2A2	CSNK2A2	chr16	-	58174450	58174510	58167684	58167795	58196732	58196844	51445	0,2	4,1	1,3	0,0	194	134	2.60515e-07	0.000660485	0.0,0.58	1.0,1.0	-0.71
12824	LRRC63	LRRC63	chr13	+	46227511	46228189	46213001	46213119	46228664	46228733	12824	0,8	2,2	2,3	0,0	812	134	3.64975e-07	0.000886768	0.0,0.398	1.0,1.0	-0.801
38199	LINC00472	LINC00472	chr6	-	71418688	71418754	71417319	71417392	71420065	71420745	38199	1,1	0,0	2,1	4,1	200	134	3.81901e-07	0.000890776	1.0,1.0	0.251,0.401	0.674
54330	PPP1R32	PPP1R32	chr11	+	61486343	61486403	61485798	61485911	61486523	61486610	54330	1,4	0,0	2,2	4,3	194	134	6.83712e-07	0.00153341	1.0,1.0	0.257,0.315	0.714
1395	CCM2	CCM2	chr7	+	45069825	45069961	45038252	45038426	45073459	45073571	1395	1,7	1,5	5,5	0,0	270	134	9.33286e-07	0.00201562	0.332,0.41	1.0,1.0	-0.629
57339	SPEN	SPEN	chr1	+	15876201	15876678	15872815	15873136	15909320	15909481	57339	589428	0,0	838297	21,1	611	134	9.71243e-07	0.00202268	1.0,1.0	0.897,0.985	0.059
8243	LACE1	LACE1	chr6	+	108346987	108347039	108323824	108324048	108356689	108356820	8243	2,15	2,7	11,11	0,0	186	134	1.32767e-06	0.00266963	0.419,0.607	1.0,1.0	-0.487
61117	TRPV1	TRPV1	chr17	-	3577125	3577192	3573632	3573955	3580456	3580527	61117	2,0	2,2	5,3	0,0	201	134	1.61717e-06	0.00314335	0.4,0.0	1.0,1.0	-0.8
1319	LOC101928978	LOC101928978	chr4	-	84286668	84286827	84284205	84284326	84293219	84293409	1319	0,3	2,2	8,10	0,0	293	134	1.67842e-06	0.00315717	0.0,0.407	1.0,1.0	-0.796
11998	QSOX2	QSOX2	chr9	-	136224006	136224112	136219029	136219164	136245475	136245841	11998	1,1	2,2	3,6	0,0	240	134	1.90602e-06	0.00336677	0.218,0.218	1.0,1.0	-0.782
60676	MEGF10	MEGF10	chr5	+	127299995	127300046	127290763	127291056	127331290	127331424	60676	4,3	1,3	0,0	1,3	185	134	1.89998e-06	0.00336677	0.743,0.42	0.0,0.0	0.582
8965	RFC2	RFC2	chr7	-	74243145	74243246	74235531	74235645	74249738	74249780	8965	17,23	0,0	11,6	5,2	235	134	1.96306e-06	0.00336677	1.0,1.0	0.556,0.631	0.406
10387	CCDC163P	CCDC163P	chr1	-	45497298	45497383	45495417	45495545	45499344	45499443	10387	4,8	2,5	16,4	0,0	219	134	2.1115e-06	0.00351787	0.55,0.495	1.0,1.0	-0.478
15646	POLL	POLL	chr10	-	101584877	101584919	101583507	101583681	101587245	101587406	15646	1,3	2,3	3,3	0,0	176	134	2.47463e-06	0.00370001	0.276,0.432	1.0,1.0	-0.646
16933	STPG1	STPG1	chr1	-	24383901	24384003	24379652	24379823	24401318	24401456	16933	36,91	2,17	50,80	0,1	236	134	2.36588e-06	0.00370001	0.911,0.752	1.0,0.978	-0.157
16937	STPG1	STPG1	chr1	-	24391560	24391679	24379652	24379823	24401318	24401456	16937	70120	2,17	101109	0,1	253	134	2.42196e-06	0.00370001	0.949,0.789	1.0,0.983	-0.123
51329	ARHGEF25	ARHGEF25	chr12	+	57612755	57612896	57611434	57611991	57613263	57613359	51329	3,0	2,2	1,2	0,0	275	134	2.4363e-06	0.00370001	0.422,0.0	1.0,1.0	-0.789
6175	DYNC1I1	DYNC1I1	chr7	+	95828056	95828116	95813246	95813337	95869882	95869998	6175	0,2	1,3	2,5	0,0	194	134	2.56909e-06	0.00374522	0.0,0.315	1.0,1.0	-0.843
54407	CIRH1A	CIRH1A	chr16	+	69155870	69155993	69153583	69153680	69160355	69160462	54407	5,10	0,0	3,3	2,3	257	134	2.81512e-06	0.00400379	1.0,1.0	0.439,0.343	0.609
13700	HFM1	HFM1	chr1	-	91385574	91385834	91385186	91385234	91401011	91401109	13700	4,6	4,1	6,7	0,0	394	134	2.94343e-06	0.0040866	0.254,0.671	1.0,1.0	-0.537
11605	LOC100506804	LOC100506804	chr6	+	75290253	75290338	75285013	75285309	75290948	75291864	11605	1,11	4,3	1,5	0,0	219	134	3.18061e-06	0.0043132	0.133,0.692	1.0,1.0	-0.588
31551	HACL1	HACL1	chr3	-	15589539	15589612	15582876	15582989	15596383	15596424	31551	7,14	0,0	12,7	6,2	207	134	3.47679e-06	0.00457992	1.0,1.0	0.564,0.694	0.371
42749	PTK2	PTK2	chr8	-	140675429	140675499	140674297	140674404	140700890	140701022	42749	4,5	1,6	5,2	0,0	204	134	3.58577e-06	0.00457992	0.724,0.354	1.0,1.0	-0.461
56020	LINC00337	LINC00337	chr1	+	6237813	6237848	6237244	6237345	6238220	6239442	56020	8,4	0,0	0,8	3,3	169	134	3.61291e-06	0.00457992	1.0,1.0	0.0,0.679	0.66
27174	CRTC1	CRTC1	chr19	+	18771441	18771546	18768484	18768793	18775640	18775821	27174	11,24	2,10	16,8	0,0	239	134	4.05638e-06	0.00499123	0.755,0.574	1.0,1.0	-0.336
36234	EYA1	EYA1	chr8	-	71321733	71321876	71299637	71299720	71322198	71322268	36234	8,12	2,5	12,9	0,0	277	134	4.19416e-06	0.00499123	0.659,0.537	1.0,1.0	-0.402
63013	SPATA18	SPATA18	chr4	+	52060418	52060524	52051330	52051791	52071916	52072156	63013	15,24	4,9	31,17	0,1	240	134	4.19375e-06	0.00499123	0.677,0.598	1.0,0.905	-0.315
4594	FMO5	FMO5	chr1	-	147201151	147201504	147190176	147190249	147208851	147209051	4594	7,6	0,0	12,6	2,3	487	134	4.91882e-06	0.00573652	1.0,1.0	0.623,0.355	0.511
32382	CDHR3	CDHR3	chr7	+	106017845	106018072	106015926	106016025	106020372	106020544	32382	1,1	2,1	3,7	0,0	361	134	5.69405e-06	0.00651042	0.157,0.271	1.0,1.0	-0.786
26406	SAFB	SAFB	chr19	+	5641593	5641658	5626404	5626489	5645336	5645399	26406	302282	13,8	437156	0,0	199	134	6.48664e-06	0.00727402	0.94,0.96	1.0,1.0	-0.05
681	PPP2R4	PPP2R4	chr9	+	129128984	129129110	129111313	129111631	129142444	129142552	681	2,3	0,1	1,0	2,2	260	134	6.74152e-06	0.0074172	1.0,0.607	0.205,0.0	0.701
34138	RWDD3	RWDD3	chr1	+	95246541	95246657	95234154	95234315	95246755	95247225	34138	65145	2,2	86,55	9,12	250	134	7.55922e-06	0.00816284	0.946,0.975	0.837,0.711	0.186
20819	IQCH-AS1	IQCH-AS1	chr15	-	67466493	67466738	67459691	67459975	67518999	67519102	20819	3,5	0,1	2,0	5,1	379	134	8.43126e-06	0.00877935	1.0,0.639	0.124,0.0	0.758
55142	WDSUB1	WDSUB1	chr2	-	159275545	159275638	159256195	159256375	159279760	159279945	55142	43,38	1,0	37,20	5,7	227	134	8.34103e-06	0.00877935	0.962,1.0	0.814,0.628	0.26
4788	CTDSPL	CTDSPL	chr3	+	37947056	37947211	37862177	37862278	37964570	37964672	4788	61,86	9,11	96,81	3,0	289	134	8.7114e-06	0.00891191	0.759,0.784	0.937,1.0	-0.197
28291	REL	REL	chr2	+	60920573	60920642	60920040	60920109	60921762	60928156	28291	37,20	0,0	29,19	8,2	203	134	9.37235e-06	0.00942276	1.0,1.0	0.705,0.862	0.217
55146	WDSUB1	WDSUB1	chr2	-	159257757	159257864	159256195	159256375	159279760	159279945	55146	34,36	1,0	31,26	5,7	241	134	1.05756e-05	0.0104523	0.95,1.0	0.775,0.674	0.25
2140	FBXO18	FBXO18	chr10	+	5903019	5903175	5890202	5890346	5908924	5909055	2140	123113	15,17	207100	7,2	290	134	1.13356e-05	0.0107137	0.791,0.754	0.932,0.959	-0.173
29787	CDC45	CDC45	chr22	+	19514748	19514887	19507765	19507864	19516526	19516645	29787	16,10	0,0	26,8	5,3	273	134	1.13913e-05	0.0107137	1.0,1.0	0.718,0.567	0.358
31042	RBL1	RBL1	chr20	-	37067232	37067297	37066992	37067121	37067985	37068186	31042	50,80	4,12	120,44	1,1	199	134	1.13079e-05	0.0107137	0.894,0.818	0.988,0.967	-0.122
54944	EXOSC9	EXOSC9	chr4	+	121816368	121816447	121813865	121814047	121816771	121817021	54944	431830	40,44	663670	24,11	213	134	1.16884e-05	0.0108186	0.871,0.922	0.946,0.975	-0.064
9060	CCNK	CCNK	chr14	+	99501355	99501413	99500765	99500871	99502206	99502376	9060	298419	9,19	427329	1,4	192	134	1.22782e-05	0.0111869	0.959,0.939	0.997,0.983	-0.041
52492	ASH2L	ASH2L	chr8	+	38135667	38135766	38133453	38133546	38138815	38138875	52492	251479	1,3	326369	15,10	233	134	1.2926e-05	0.0115935	0.993,0.989	0.926,0.955	0.05
8910	TMEM241	TMEM241	chr18	-	23356593	23356663	23309679	23309744	23377645	23377671	8910	0,3	2,2	3,2	0,0	204	134	1.3122e-05	0.0115935	0.0,0.496	1.0,1.0	-0.752
1519	COBLL1	COBLL1	chr2	-	164727105	164727144	164722424	164722522	164727968	164728197	1519	1,1	23,27	6,7	16,8	173	134	1.38803e-05	0.0120804	0.033,0.028	0.225,0.404	-0.284
49818	USP35	USP35	chr11	+	78196235	78196918	78188811	78189157	78209447	78210744	49818	15,36	2,4	24,34	0,0	817	134	1.42711e-05	0.0121074	0.552,0.596	1.0,1.0	-0.426
55090	KCNH3	KCNH3	chr12	+	49540898	49541132	49539156	49539492	49541629	49541764	55090	6,45	0,1	2,22	3,5	368	134	1.43266e-05	0.0121074	1.0,0.942	0.195,0.616	0.566
21169	DNAH11	DNAH11	chr7	+	21617618	21617777	21616208	21616292	21619099	21619222	21169	8,11	0,0	4,9	3,2	293	134	1.53561e-05	0.0127921	1.0,1.0	0.379,0.673	0.474
36786	PDE9A	PDE9A	chr21	+	42731769	42731949	42653751	42653883	42733355	42733426	36786	3,30	1,7	4,16	0,0	314	134	1.60563e-05	0.0131869	0.561,0.647	1.0,1.0	-0.396
47853	STAG3L5P-PVRIG2P-PILRB	STAG3L5P-PVRIG2P-PILRB	chr7	+	100353372	100353483	100352996	100353123	100355142	100355240	47853	1,14	4,2	4,5	0,0	245	134	1.72198e-05	0.0139461	0.12,0.793	1.0,1.0	-0.543
61110	GTPBP8	GTPBP8	chr3	+	112995134	112995265	112993025	112993124	112996891	112996991	61110	248442	2,3	428322	17,12	265	134	1.88063e-05	0.0149124	0.984,0.987	0.927,0.931	0.056
8241	LACE1	LACE1	chr6	+	108355653	108355755	108323824	108324048	108356689	108356820	8241	21,33	2,7	20,40	0,0	236	134	1.89244e-05	0.0149124	0.856,0.728	1.0,1.0	-0.208
34176	POC1B	POC1B	chr12	-	89425160	89425379	89419720	89421257	89459637	89459718	34176	124396	0,2	137280	8,8	353	134	1.99113e-05	0.0149757	1.0,0.987	0.867,0.93	0.095
38434	C5orf45	C5orf45	chr5	-	179844151	179844227	179841906	179842064	179853377	179853437	38434	32,53	6,7	45,41	1,0	210	134	1.96492e-05	0.0149757	0.773,0.829	0.966,1.0	-0.182
55680	GTF2IP20	GTF2IP20	chr1	-	223952384	223952442	223951265	223952291	223952667	223952870	55680	5,4	11,13	13,12	5,1	192	134	2.0032e-05	0.0149757	0.241,0.177	0.645,0.893	-0.56
9482	SLC12A9	SLC12A9	chr7	+	100854155	100854378	100852718	100852839	100859884	100860042	9482	4,5	0,0	10,7	2,3	357	134	1.9323e-05	0.0149757	1.0,1.0	0.652,0.467	0.441
27171	CRTC1	CRTC1	chr19	+	18774899	18774986	18768484	18768793	18775640	18775821	27171	22,56	2,10	22,27	0,0	221	134	2.15918e-05	0.0159375	0.87,0.772	1.0,1.0	-0.179
13178	CERS4	CERS4	chr19	+	8251075	8251249	8210705	8210862	8254498	8254616	13178	50204	3,12	54180	0,1	308	134	2.28638e-05	0.0162911	0.879,0.881	1.0,0.987	-0.114
36778	PDE9A	PDE9A	chr21	+	42698967	42699011	42653751	42653883	42733355	42733426	36778	6,3	1,7	1,9	0,0	178	134	2.2909e-05	0.0162911	0.819,0.244	1.0,1.0	-0.469
61670	TBC1D19	TBC1D19	chr4	+	26620612	26620688	26583923	26584292	26637210	26637285	61670	2,13	2,4	4,9	0,0	210	134	2.26211e-05	0.0162911	0.39,0.675	1.0,1.0	-0.468
18741	CDKL3	CDKL3	chr5	-	134312291	134312380	134308137	134308466	134319357	134319497	18741	0,4	2,2	2,2	0,0	223	134	2.36486e-05	0.0164166	0.0,0.546	1.0,1.0	-0.727
19016	PABPC4	PABPC4	chr1	-	39563835	39563922	39563613	39563741	39564470	39564542	19016	511481	24,11	557450	88,23	221	134	2.34307e-05	0.0164166	0.928,0.964	0.793,0.922	0.088
43426	TAF1D	TAF1D	chr11	-	93736693	93736751	93735930	93736304	93737063	93737239	43426	176616	16,27	371415	7,5	192	134	2.41993e-05	0.0166013	0.885,0.941	0.974,0.983	-0.065
63060	NEDD4L	NEDD4L	chr18	+	58341037	58341169	58333817	58333892	58349536	58349614	63060	22,53	0,0	23,37	2,6	266	134	2.88402e-05	0.019555	1.0,1.0	0.853,0.756	0.196
14675	TCF7L2	TCF7L2	chr10	+	113089399	113089540	113040024	113040126	113141183	113141316	14675	2,3	49,47	14,12	56,31	275	134	3.07312e-05	0.0203636	0.02,0.03	0.109,0.159	-0.109
33068	PDXDC2P	PDXDC2P	chr16	-	69990596	69990683	69986380	69986509	69996068	69996226	33068	1,2	5,2	4,4	1,0	221	134	3.04177e-05	0.0203636	0.108,0.377	0.708,1.0	-0.611
47759	CCDC138	CCDC138	chr2	+	108788851	108788966	108786749	108786915	108791679	108791802	47759	11,28	0,0	6,18	1,5	249	134	3.20172e-05	0.0209774	1.0,1.0	0.764,0.66	0.288
39191	RYR2	RYR2	chr1	+	237364357	237364372	237330877	237330982	237369533	237369608	39191	0,0	1,2	2,1	1,0	149	134	3.29547e-05	0.0213517	0.0,0.0	0.643,1.0	-0.822
37756	ATOX1	ATOX1	chr5	-	151751703	151751779	151746278	151746449	151758545	151758649	37756	4221940	8,21	5401503	29,37	210	134	3.41865e-05	0.0216706	0.971,0.983	0.922,0.963	0.034
60517	MBD4	MBD4	chr3	-	129436442	129437308	129434061	129434136	129437719	129437950	60517	457876	0,1	755720	15,2	1000	134	3.41902e-05	0.0216706	1.0,0.992	0.871,0.98	0.071
62969	KCTD20	KCTD20	chr6	+	36479120	36479223	36470051	36470257	36481561	36481759	62969	20,8	5,2	22,7	0,0	237	134	3.55333e-05	0.0222797	0.693,0.693	1.0,1.0	-0.307
13701	IGLL3P	IGLL3P	chr22	+	25319041	25319137	25318256	25318375	25319766	25320226	13701	2,2	1,3	2,1	0,0	230	134	3.72645e-05	0.0229883	0.538,0.28	1.0,1.0	-0.591
19163	NPHP4	NPHP4	chr1	-	5864337	5864517	5863889	5864033	5866372	5866458	19163	18,56	0,0	29,35	6,2	314	134	3.7722e-05	0.0229883	1.0,1.0	0.673,0.882	0.222
634	AKAP8L	AKAP8L	chr19	-	15403474	15403555	15401149	15401603	15410519	15410594	634	103201	7,13	166140	3,0	215	134	3.78461e-05	0.0229883	0.902,0.906	0.972,1.0	-0.082
3519	DPP4	DPP4	chr2	-	162039131	162039184	162038948	162039021	162045531	162045612	3519	3,26	0,0	8,10	1,5	187	134	3.88158e-05	0.0233343	1.0,1.0	0.851,0.589	0.28
60516	MBD4	MBD4	chr3	-	129436460	129437308	129434061	129434136	129437719	129437950	60516	482972	0,1	802786	15,2	982	134	3.94374e-05	0.0234661	1.0,0.993	0.879,0.982	0.066
44108	SIRT3	SIRT3	chr11	-	232982	233215	224077	224239	236193	236362	44108	84129	0,0	89,90	8,2	367	134	4.04345e-05	0.0236895	1.0,1.0	0.802,0.943	0.127
61722	ZBTB8OS	ZBTB8OS	chr1	-	32634767	32634792	32621215	32621948	32650401	32650590	61722	3,2	0,0	6,0	1,6	159	134	4.06254e-05	0.0236895	1.0,1.0	0.835,0.0	0.583
47847	STAG3L5P-PVRIG2P-PILRB	STAG3L5P-PVRIG2P-PILRB	chr7	+	100353372	100354012	100352996	100353123	100355142	100355240	47847	42,58	4,2	59,62	0,0	774	134	4.14726e-05	0.023944	0.645,0.834	1.0,1.0	-0.26
58977	FAM86DP	FAM86DP	chr3	-	75427774	75427908	75427426	75427692	75430831	75430914	58977	3,12	2,3	3,8	0,0	268	134	4.25802e-05	0.0243425	0.429,0.667	1.0,1.0	-0.452
53322	METTL25	METTL25	chr12	+	82456726	82456820	82434694	82434724	82476643	82476718	53322	12,11	0,1	14,3	7,2	228	134	4.31609e-05	0.024435	1.0,0.866	0.54,0.469	0.429
22608	PRH1-PRR4	PRH1-PRR4	chr12	-	11047019	11047188	10848371	10848407	11171421	11171625	22608	32,80	6,6	58,55	0,1	303	134	4.35893e-05	0.0244402	0.702,0.855	1.0,0.961	-0.202
21518	MAP2	MAP2	chr2	+	209723594	209723687	209709913	209710254	209725708	209725790	21518	3,6	2,3	3,3	0,0	227	134	4.49302e-05	0.0249521	0.47,0.541	1.0,1.0	-0.494
13404	APOM	APOM	chr6	+	31656471	31656633	31652409	31652551	31657224	31657298	13404	10,50	4,4	16,36	0,0	296	134	4.63762e-05	0.0255121	0.531,0.85	1.0,1.0	-0.309
17945	IQCH	IQCH	chr15	+	67490002	67490064	67465126	67465297	67494257	67494366	17945	4,20	3,4	1,8	0,0	196	134	4.70604e-05	0.0256466	0.477,0.774	1.0,1.0	-0.375
17136	PUM1	PUM1	chr1	-	30981311	30981405	30974650	30974802	31005852	31006031	17136	10,3	2,3	26,3	0,0	228	134	5.14311e-05	0.0272641	0.746,0.37	1.0,1.0	-0.442
36943	NRIP1	NRIP1	chr21	-	15014343	15014466	14961234	14968526	15064744	15064805	36943	26,9	5,2	24,15	0,0	257	134	5.07304e-05	0.0272641	0.731,0.701	1.0,1.0	-0.284
38438	C5orf45	C5orf45	chr5	-	179847977	179848066	179841906	179842064	179853377	179853437	38438	47,70	6,7	48,55	1,0	223	134	5.112e-05	0.0272641	0.825,0.857	0.966,1.0	-0.142
50110	HNRNPDL	HNRNPDL	chr4	-	82426462	82426633	82426036	82426129	82427189	82427304	50110	47954475	24,29	68283418	107,24	305	134	5.25144e-05	0.0275876	0.989,0.985	0.966,0.984	0.012
34252	FUK	FUK	chr16	+	70467373	70467471	70466881	70466954	70468848	70468968	34252	11,16	0,0	18,12	6,1	232	134	5.55761e-05	0.0289353	1.0,1.0	0.634,0.874	0.246
13997	KIAA0895L	KIAA0895L	chr16	-	67178009	67178107	67175601	67176975	67178198	67178504	13997	23,93	0,1	37,46	4,6	232	134	6.0321e-05	0.0308547	1.0,0.982	0.842,0.816	0.162
48465	PIGG	PIGG	chr4	+	530435	530745	527038	527230	533817	533981	48465	192150	8,4	306116	1,0	444	134	5.99634e-05	0.0308547	0.879,0.919	0.989,1.0	-0.095
4913	OGT	OGT	chrX	+	71547906	71548023	71537828	71538072	71554512	71554592	4913	163117	7,7	199,96	0,1	251	134	6.17388e-05	0.0313053	0.926,0.899	1.0,0.981	-0.078
21400	PKNOX2	PKNOX2	chr11	+	125235044	125235115	125164662	125164776	125331818	125331925	21400	9,50	0,0	22,28	3,5	205	134	6.39183e-05	0.0318564	1.0,1.0	0.827,0.785	0.194
49817	USP35	USP35	chr11	+	78208856	78208963	78188811	78189157	78209447	78210744	49817	6,13	2,4	3,12	0,0	241	134	6.37055e-05	0.0318564	0.625,0.644	1.0,1.0	-0.365
446	MICAL1	MICAL1	chr6	-	109450299	109450557	109449969	109450085	109451599	109451700	446	14,62	1,0	11,48	5,5	392	134	6.62494e-05	0.0327384	0.827,1.0	0.429,0.766	0.316
15659	ASNSD1	ASNSD1	chr2	+	189666040	189667596	189665375	189665451	189667763	189667945	15659	36246353	2,2	55564606	23,5	1690	134	6.75132e-05	0.0330649	0.993,0.996	0.95,0.986	0.026
34248	FUK	FUK	chr16	+	70467885	70467966	70466881	70466954	70468848	70468968	34248	8,35	0,0	11,16	6,1	215	134	6.8044e-05	0.0330649	1.0,1.0	0.533,0.909	0.279
45715	PPP6R3	PPP6R3	chr11	+	68564302	68564432	68551120	68551186	68569747	68569897	45715	5,3	0,0	5,1	2,2	264	134	7.09783e-05	0.0342057	1.0,1.0	0.559,0.202	0.619
13405	APOM	APOM	chr6	+	31656471	31656626	31652409	31652551	31657224	31657298	13405	16,63	4,4	38,49	0,0	289	134	7.15946e-05	0.0342198	0.65,0.88	1.0,1.0	-0.235
17601	ADAMTS10	ADAMTS10	chr19	-	8608133	8608248	8605011	8605358	8610643	8610735	17601	4,6	0,0	0,2	2,1	249	134	7.35482e-05	0.0348678	1.0,1.0	0.0,0.518	0.741
17965	IQCH	IQCH	chr15	+	67475695	67475818	67465126	67465297	67494257	67494366	17965	7,34	3,4	15,15	0,0	257	134	7.52556e-05	0.0353895	0.549,0.816	1.0,1.0	-0.318
50984	TMC6	TMC6	chr17	-	78126776	78126906	78126523	78126648	78128611	78128780	50984	24120	0,0	16,81	0,9	264	134	8.05489e-05	0.0375758	1.0,1.0	1.0,0.82	0.09
4848	BLOC1S6	BLOC1S6	chr15	+	45592134	45592276	45587771	45587876	45605427	45605514	4848	22,29	2,5	19,24	0,0	276	134	8.24232e-05	0.0378446	0.842,0.738	1.0,1.0	-0.21
58603	C11orf74	C11orf74	chr11	+	36633283	36633438	36594492	36594761	36648015	36648155	58603	18,23	0,1	30,12	6,4	289	134	8.19931e-05	0.0378446	1.0,0.914	0.699,0.582	0.317
17065	ZKSCAN4	ZKSCAN4	chr6	-	28248066	28248149	28246968	28247092	28249686	28249834	17065	47,88	3,7	83,84	0,0	217	134	8.37215e-05	0.0381404	0.906,0.886	1.0,1.0	-0.104
53229	SERHL2	SERHL2	chr22	+	42555663	42555705	42555231	42555345	42556063	42556083	53229	2,1	0,1	0,0	1,2	176	134	8.45991e-05	0.0382414	1.0,0.432	0.0,0.0	0.716
41770	CDKN2B-AS1	CDKN2B-AS1	chr9	+	22032673	22032986	22029432	22029594	22046750	22046900	41770	4,3	2,2	15,10	1,0	447	134	8.55588e-05	0.0383777	0.375,0.31	0.818,1.0	-0.567
22219	LINC01220	LINC01220	chr14	+	75294676	75294737	75294403	75294541	75296119	75296408	22219	2,8	0,0	0,7	1,4	195	134	8.7133e-05	0.0387855	1.0,1.0	0.0,0.546	0.727
54681	CAMLG	CAMLG	chr5	+	134743986	134744052	134741062	134741523	134750758	134752160	54681	3951319	4,17	5211136	25,30	200	134	9.00853e-05	0.0397959	0.985,0.981	0.933,0.962	0.035
6526	CLUHP3	CLUHP3	chr16	+	31702534	31702681	31700612	31700738	31703155	31703367	6526	4,6	3,5	12,18	0,2	281	134	9.39023e-05	0.0411702	0.389,0.364	1.0,0.811	-0.529
35607	OGG1	OGG1	chr3	+	9759186	9759286	9756766	9756816	9765808	9766669	35607	4,7	17,21	0,0	9,15	234	134	9.56991e-05	0.0416448	0.119,0.16	0.0,0.0	0.14
55363	UXS1	UXS1	chr2	-	106129673	106129778	106112645	106112765	106194147	106194339	55363	1,0	0,5	4,1	0,0	239	134	9.66855e-05	0.0417624	1.0,0.0	1.0,1.0	-0.5
36941	NRIP1	NRIP1	chr21	-	15043494	15043574	14961234	14968526	15064744	15064805	36941	16,26	5,2	33,15	0,0	214	134	9.79492e-05	0.0419972	0.667,0.891	1.0,1.0	-0.221
11997	QSOX2	QSOX2	chr9	-	136224006	136224112	136219029	136219164	136226773	136226874	11997	1,2	1,3	6,6	0,1	240	134	9.89783e-05	0.0421286	0.358,0.271	1.0,0.77	-0.571
5415	ANKS3	ANKS3	chr16	-	4731511	4731579	4729979	4730151	4734155	4734377	5415	4,10	5,24	2,0	23,15	202	134	0.00010059	0.0424422	0.347,0.217	0.055,0.0	0.254
56685	SARNP	SARNP	chr12	-	55800853	55800900	55800561	55800629	55803628	55803728	56685	8832398	24,38	11981923	14,8	181	134	0.000101171	0.0424422	0.965,0.979	0.984,0.994	-0.017
6236	MRPL38	MRPL38	chr17	-	75900981	75901027	75899515	75899674	75901711	75901920	6236	92216	8,16	139175	3,2	180	134	0.000103558	0.0428276	0.895,0.91	0.972,0.985	-0.076
9560	AUP1	AUP1	chr2	-	74528750	74528935	74527939	74528006	74529131	74529282	9560	819795	13,17	1092607	6,2	319	134	0.000103245	0.0428276	0.964,0.952	0.987,0.992	-0.032
56134	SRSF3	SRSF3	chr6	+	36599820	36600276	36598848	36598983	36601151	36601190	56134	5841031	38233863	554478	52512819	590	134	0.000104436	0.0428864	0.034,0.057	0.023,0.037	0.015
25285	RAB34	RAB34	chr17	-	28717212	28717291	28715992	28716061	28718121	28718268	25285	2,3	1,3	4,3	0,0	213	134	0.000106782	0.0435291	0.557,0.386	1.0,1.0	-0.528
57320	PPHLN1	PPHLN1	chr12	+	42384939	42384996	42355160	42355222	42387455	42387535	57320	75,75	1,0	67,72	9,3	191	134	0.000107494	0.0435291	0.981,1.0	0.839,0.944	0.099
10390	CCDC163P	CCDC163P	chr1	-	45496555	45496623	45495417	45495545	45499344	45499443	10390	10,20	2,5	7,10	0,0	202	134	0.000114845	0.0449452	0.768,0.726	1.0,1.0	-0.253
3529	UBE2J1	UBE2J1	chr6	-	89343682	89343756	89338458	89338543	89352538	89352900	3529	80,92	4,10	87104	1,1	208	134	0.000114669	0.0449452	0.928,0.856	0.982,0.985	-0.092
47848	STAG3L5P-PVRIG2P-PILRB	STAG3L5P-PVRIG2P-PILRB	chr7	+	100353209	100353270	100352996	100353123	100355142	100355240	47848	11,17	4,2	9,12	0,0	195	134	0.000113559	0.0449452	0.654,0.854	1.0,1.0	-0.246
59924	CD59	CD59	chr11	-	33731423	33731468	33722378	33722463	33733494	33733610	59924	22,21	0,0	30,16	5,3	179	134	0.000113857	0.0449452	1.0,1.0	0.818,0.8	0.191
7079	TRMT2B	TRMT2B	chrX	-	101041316	101041371	101035612	101035683	101051783	101052116	7079	1,0	1,5	6,1	1,1	189	134	0.000112949	0.0449452	0.415,0.0	0.81,0.415	-0.405
38311	XRRA1	XRRA1	chr11	-	74945017	74945085	74940784	74940882	74948927	74949187	38311	4,9	1,4	3,6	0,0	202	134	0.000116008	0.0450979	0.726,0.599	1.0,1.0	-0.338
47214	MCOLN3	MCOLN3	chr1	-	85041009	85041177	85034097	85034251	85045132	85045362	47214	26,37	0,0	47,27	7,1	302	134	0.000117114	0.0452261	1.0,1.0	0.749,0.923	0.164
34131	RWDD3	RWDD3	chr1	+	95244210	95244698	95234154	95234315	95246755	95247225	34131	146340	2,2	267211	9,12	622	134	0.000123065	0.0455058	0.94,0.973	0.865,0.791	0.128
34143	RWDD3	RWDD3	chr1	+	95244210	95244715	95234154	95234315	95246755	95247225	34143	147349	2,2	272216	9,12	639	134	0.000122015	0.0455058	0.939,0.973	0.864,0.791	0.128
35847	FASTK	FASTK	chr7	-	151079499	151079922	151078841	151079021	151080684	151080883	35847	577744	8,16	682619	3,2	557	134	0.000119677	0.0455058	0.946,0.918	0.982,0.987	-0.052
38621	UBE4A	UBE4A	chr11	+	118374895	118375229	118373493	118373685	118376573	118376694	38621	263369	5,0	404290	22,5	468	134	0.000119715	0.0455058	0.938,1.0	0.84,0.943	0.078
42248	NDUFB5	NDUFB5	chr3	+	179615982	179616049	179604786	179604939	179618414	179618521	42248	17,13	5,2	7,4	0,0	201	134	0.000120238	0.0455058	0.694,0.813	1.0,1.0	-0.247
45650	USP10	USP10	chr16	+	84740308	84740369	84699948	84700111	84758715	84758807	45650	0,0	11,8	4,4	10,11	195	134	0.000123301	0.0455058	0.0,0.0	0.216,0.2	-0.208
641	AKAP8L	AKAP8L	chr19	-	15403474	15403715	15401149	15401603	15410519	15410594	641	315721	7,13	502531	3,0	375	134	0.000122702	0.0455058	0.941,0.952	0.984,1.0	-0.046
47676	FAM228B	FAM228B	chr2	+	24146929	24147086	24095140	24095229	24164197	24164335	47676	0,11	2,2	3,7	0,0	291	134	0.000125853	0.0461556	0.0,0.717	1.0,1.0	-0.641
19154	NPHP4	NPHP4	chr1	-	5865101	5865273	5863889	5864033	5866372	5866458	19154	24,65	0,0	54,45	6,2	306	134	0.000132043	0.047147	1.0,1.0	0.798,0.908	0.147
25952	LRRC45	LRRC45	chr17	+	82024277	82024339	82023301	82023863	82024692	82024763	25952	46105	1,1	74,53	2,13	196	134	0.000134216	0.047147	0.969,0.986	0.962,0.736	0.129
30525	WDR78	WDR78	chr1	-	66835625	66835777	66833990	66834148	66837709	66837796	30525	6,12	4,1	15,6	0,0	286	134	0.000130271	0.047147	0.413,0.849	1.0,1.0	-0.369
34133	RWDD3	RWDD3	chr1	+	95244210	95244651	95234154	95234315	95246755	95247225	34133	135311	2,2	249193	9,12	575	134	0.000133904	0.047147	0.94,0.973	0.866,0.789	0.129
46296	FGFR2	FGFR2	chr10	-	121564501	121564579	121551289	121551459	121593708	121593967	46296	62,50	6,1	47,52	14,14	212	134	0.000130499	0.047147	0.867,0.969	0.68,0.701	0.227
48420	FAM135A	FAM135A	chr6	+	70486166	70486244	70482000	70482154	70491033	70491083	48420	55,58	6,10	37,43	16,23	212	134	0.000133592	0.047147	0.853,0.786	0.594,0.542	0.251
9524	SLC8B1	SLC8B1	chr12	-	113320330	113320498	113318963	113319071	113320580	113320686	9524	16,79	8,4	29,53	0,1	302	134	0.000132799	0.047147	0.47,0.898	1.0,0.959	-0.296
23263	PIWIL4	PIWIL4	chr11	+	94603983	94604056	94601794	94601979	94607438	94607639	23263	0,0	1,7	2,1	1,0	207	134	0.000137964	0.0480887	0.0,0.0	0.564,1.0	-0.782
24429	CLCC1	CLCC1	chr1	-	108943474	108943615	108939635	108939782	108947610	108947718	24429	14,8	0,0	24,4	5,1	275	134	0.000138546	0.0480887	1.0,1.0	0.701,0.661	0.319
638	AKAP8L	AKAP8L	chr19	-	15404009	15404042	15401149	15401603	15410519	15410594	638	99215	7,13	132142	3,0	167	134	0.000141013	0.0486553	0.919,0.93	0.972,1.0	-0.061
32461	OBSCN	OBSCN	chr1	+	228224458	228224734	228217012	228217288	228243182	228243458	32461	7,11	0,1	2,7	1,4	410	134	0.000144454	0.0495495	1.0,0.782	0.395,0.364	0.512
20614	C22orf23	C22orf23	chr22	-	37951459	37951522	37945041	37945173	37953046	37953158	20614	4,6	0,0	2,1	2,1	197	134	0.000146058	0.0498067	1.0,1.0	0.405,0.405	0.595
29628	SORBS3	SORBS3	chr8	+	22565825	22565872	22565267	22565354	22566344	22566484	29628	29,76	0,3	34,54	6,10	181	134	0.000148194	0.0499508	1.0,0.949	0.808,0.8	0.17
63049	CFAP70	CFAP70	chr10	-	73348155	73348235	73345064	73345244	73348422	73348521	63049	8,23	3,3	1,14	0,0	214	134	0.000147819	0.0499508	0.625,0.828	1.0,1.0	-0.274
50913	KIAA1551	KIAA1551	chr12	+	31987238	31987322	31980877	31985957	31992377	31993107	50913	32,66	0,10	48,47	0,0	218	134	0.000155108	0.0519807	1.0,0.802	1.0,1.0	-0.099
37046	CLHC1	CLHC1	chr2	-	55206269	55206376	55181569	55181744	55209403	55209516	37046	0,1	4,0	5,2	0,0	241	134	0.000157863	0.052303	0.0,1.0	1.0,1.0	-0.5
51164	EIF3L	EIF3L	chr22	+	37858678	37858740	37851279	37851490	37870175	37870347	51164	2,20	10,4	9,9	1,0	196	134	0.000157811	0.052303	0.12,0.774	0.86,1.0	-0.483
7377	TMEM206	TMEM206	chr1	-	212375192	212375300	212364473	212365376	212377561	212377706	7377	146550	2,5	248405	19,8	242	134	0.000160969	0.0530308	0.976,0.984	0.878,0.966	0.058
27805	TBC1D32	TBC1D32	chr6	-	121299445	121299505	121294569	121294660	121303616	121303761	27805	21,47	2,6	34,50	0,0	194	134	0.00016285	0.0530509	0.879,0.844	1.0,1.0	-0.139
49987	HNRNPC	HNRNPC	chr14	-	21230996	21231072	21212959	21213117	21269297	21269479	49987	3,2	1,0	0,2	3,1	210	134	0.000162629	0.0530509	0.657,1.0	0.0,0.561	0.548
56263	AIP	AIP	chr11	+	67489266	67489455	67483028	67483257	67490037	67490214	56263	344876	4,25	511811	5,3	323	134	0.00016608	0.0538025	0.973,0.936	0.977,0.991	-0.029
25342	RPAP2	RPAP2	chr1	+	92323444	92324375	92320598	92320634	92333390	92333473	25342	8671159	4,21	1284907	2,4	1065	134	0.000167647	0.05401	0.965,0.874	0.988,0.966	-0.057
36231	EYA1	EYA1	chr8	-	71321733	71321879	71299637	71299720	71322198	71322268	36231	40,31	2,5	40,31	0,0	280	134	0.000170456	0.0546135	0.905,0.748	1.0,1.0	-0.173
42799	NECAB3	NECAB3	chr20	-	33669374	33669472	33660258	33660395	33672397	33672422	42799	42,68	6,5	47,52	0,1	232	134	0.000172253	0.0547983	0.802,0.887	1.0,0.968	-0.139
54096	SEMA6D	SEMA6D	chr15	+	47412392	47412472	47184205	47184418	47470473	47470545	54096	2,1	2,1	3,1	0,0	214	134	0.000172913	0.0547983	0.385,0.385	1.0,1.0	-0.615
9772	TMEM161B-AS1	TMEM161B-AS1	chr5	+	88292567	88292643	88287435	88287622	88410072	88410194	9772	1,2	0,0	2,0	1,2	210	134	0.000175772	0.0554034	1.0,1.0	0.561,0.0	0.72
30566	STOX1	STOX1	chr10	+	68884259	68886618	68881957	68882110	68892588	68892773	30566	307445	3,6	526373	0,1	2493	134	0.000178414	0.0556347	0.846,0.799	1.0,0.952	-0.153
49994	HNRNPC	HNRNPC	chr14	-	21230957	21231072	21212959	21213117	21269297	21269479	49994	4,1	1,0	0,2	3,1	249	134	0.000177875	0.0556347	0.683,1.0	0.0,0.518	0.583
59266	DLST	DLST	chr14	+	74889094	74889147	74881890	74882016	74889274	74889349	59266	119210	7,10	193172	3,0	187	134	0.000180771	0.0560699	0.924,0.938	0.979,1.0	-0.058
388	HPGD	HPGD	chr4	-	174493150	174493314	174490176	174492094	174495547	174495624	388	33,38	5,12	44,45	3,0	298	134	0.000182539	0.0563185	0.748,0.587	0.868,1.0	-0.266
19220	TET3	TET3	chr2	+	74046277	74048411	74003109	74003166	74073548	74073639	19220	311200	1,0	393118	4,5	2268	134	0.000183724	0.056386	0.948,1.0	0.853,0.582	0.256
23357	TANC1	TANC1	chr2	+	159001079	159001189	158968633	158968782	159065895	159065971	23357	64115	0,2	93,50	6,6	244	134	0.000197099	0.060174	1.0,0.969	0.895,0.821	0.126
14837	ADAM15	ADAM15	chr1	+	155061903	155062117	155060762	155060832	155062244	155062369	14837	4,10	101467	12,28	153350	348	134	0.000203083	0.0602093	0.015,0.008	0.029,0.03	-0.018
19641	ASL	ASL	chr7	+	66081802	66081997	66076038	66076093	66082367	66082451	19641	193243	1,3	175165	11,6	329	134	0.00020341	0.0602093	0.987,0.971	0.866,0.918	0.087
2672	TRAK2	TRAK2	chr2	-	201401017	201401094	201399376	201399493	201407402	201407597	2672	54,30	2,6	56,37	0,0	211	134	0.000201377	0.0602093	0.945,0.76	1.0,1.0	-0.147
46314	C14orf80	C14orf80	chr14	+	105492578	105492734	105492106	105492309	105493834	105493933	46314	187279	1,2	230224	11,6	290	134	0.000203009	0.0602093	0.989,0.985	0.906,0.945	0.061
60741	ATXN7	ATXN7	chr3	+	63913156	63913225	63912587	63912923	63952378	63952483	60741	36,33	1,7	63,12	0,0	203	134	0.000198525	0.0602093	0.96,0.757	1.0,1.0	-0.141
63064	NEDD4L	NEDD4L	chr18	+	58342905	58343103	58333817	58333892	58349536	58349614	63064	55,79	0,0	70,64	2,6	332	134	0.000202299	0.0602093	1.0,1.0	0.934,0.812	0.127
53477	ZNF75A	ZNF75A	chr16	+	3313048	3313175	3312676	3312768	3316911	3317022	53477	28,19	1,0	24,15	5,3	261	134	0.000206741	0.0608863	0.935,1.0	0.711,0.72	0.252
19054	MPPE1	MPPE1	chr18	-	11885675	11885816	11883470	11884627	11886916	11887025	19054	39,26	6,1	31,25	0,0	275	134	0.000209828	0.0614848	0.76,0.927	1.0,1.0	-0.156
9559	AUP1	AUP1	chr2	-	74528247	74528321	74527939	74528006	74529131	74529282	9559	192289	13,17	273203	6,2	208	134	0.000211201	0.0615777	0.905,0.916	0.967,0.985	-0.065
39217	ZFPM2	ZFPM2	chr8	+	105419143	105419302	105318918	105318981	105444279	105444381	39217	21,23	3,5	35,20	0,1	293	134	0.000213284	0.0618757	0.762,0.678	1.0,0.901	-0.231
37866	MAPK4	MAPK4	chr18	+	50725961	50726175	50715078	50715223	50729157	50731826	37866	4,34	0,6	7,19	0,0	348	134	0.000215759	0.0620817	1.0,0.686	1.0,1.0	-0.157
49145	DHRS2	DHRS2	chr14	+	23639793	23639895	23636363	23636772	23643151	23643219	49145	29,34	6,2	24,8	0,0	236	134	0.000216123	0.0620817	0.733,0.906	1.0,1.0	-0.18
6732	CLK1	CLK1	chr2	-	200857717	200857884	200856890	200856985	200857972	200858089	6732	212330	5,0	284267	28,1	301	134	0.000220093	0.0626829	0.95,1.0	0.819,0.992	0.07
9939	MROH8	MROH8	chr20	-	37173994	37174116	37171911	37172057	37179222	37179588	9939	6,2	2,2	14,1	0,0	256	134	0.000220366	0.0626829	0.611,0.344	1.0,1.0	-0.522
10612	ATP7B	ATP7B	chr13	-	51960147	51960322	51957515	51957607	51964871	51965033	10612	22,16	6,2	33,14	0,1	309	134	0.000227326	0.0632002	0.614,0.776	1.0,0.859	-0.234
19515	LIN37	LIN37	chr19	+	35752913	35752999	35752803	35752833	35753086	35753253	19515	76125	10,3	122118	2,0	220	134	0.000228688	0.0632002	0.822,0.962	0.974,1.0	-0.095
20426	SREK1	SREK1	chr5	+	66158808	66158932	66153462	66153596	66159218	66159334	20426	17,8	144206	53,10	220111	258	134	0.000227925	0.0632002	0.058,0.02	0.111,0.045	-0.039
32794	SSX2IP	SSX2IP	chr1	-	84671176	84671308	84670645	84670815	84690153	84690468	32794	148170	0,2	203143	17,0	266	134	0.000226888	0.0632002	1.0,0.977	0.857,1.0	0.06
37869	MAPK4	MAPK4	chr18	+	50721937	50722099	50715078	50715223	50729157	50731826	37869	3,27	0,6	10,7	0,0	296	134	0.000227719	0.0632002	1.0,0.671	1.0,1.0	-0.164
570	TMX2	TMX2	chr11	+	57737835	57738026	57737607	57737668	57739130	57739260	570	10,42	6,7	18,52	2,0	325	134	0.000228429	0.0632002	0.407,0.712	0.788,1.0	-0.335
16983	C14orf93	C14orf93	chr14	-	23000958	23001037	22998426	22999156	23010100	23010201	16983	0,1	1,1	2,1	0,1	213	134	0.000237122	0.0649159	0.0,0.386	1.0,0.386	-0.5
24140	SLC35A3	SLC35A3	chr1	+	100017681	100017815	100015301	100015420	100022385	100026978	24140	143226	15,8	147165	4,0	268	134	0.000236672	0.0649159	0.827,0.934	0.948,1.0	-0.093
55366	UXS1	UXS1	chr2	-	106098715	106098773	106093302	106094157	106101057	106101118	55366	38,56	1,9	73,45	0,1	192	134	0.00024229	0.0660206	0.964,0.813	1.0,0.969	-0.096
34563	TRAIP	TRAIP	chr3	-	49840283	49840373	49839771	49839860	49843800	49843928	34563	80,70	4,7	81,69	1,0	224	134	0.000244001	0.0661775	0.923,0.857	0.98,1.0	-0.1
12000	QSOX2	QSOX2	chr9	-	136223762	136223853	136219029	136219164	136224006	136224112	12000	48,95	1,0	81,63	5,6	225	134	0.000251819	0.066629	0.966,1.0	0.906,0.862	0.099
21354	HEXA	HEXA	chr15	-	72355558	72355624	72349078	72349259	72375719	72376179	21354	0,2	1,2	4,1	0,0	200	134	0.000247798	0.066629	0.0,0.401	1.0,1.0	-0.799
22624	PRH1-PRR4	PRH1-PRR4	chr12	-	10973654	10973721	10848371	10848407	11171421	11171625	22624	6,7	6,6	6,3	0,1	201	134	0.000250654	0.066629	0.4,0.438	1.0,0.667	-0.414
34215	TMEM106C	TMEM106C	chr12	+	47966088	47966229	47965281	47965345	47966682	47966732	34215	4471079	9,5	670767	30,10	275	134	0.000253664	0.066629	0.96,0.991	0.916,0.974	0.03
51116	SLC2A11	SLC2A11	chr22	+	23882458	23882646	23877041	23877171	23882758	23882869	51116	26,44	6,2	48,53	1,0	322	134	0.000249012	0.066629	0.643,0.902	0.952,1.0	-0.204
53143	PDE3B	PDE3B	chr11	+	14834981	14835095	14832721	14832833	14843826	14844026	53143	88,53	0,0	113,26	8,1	248	134	0.000253242	0.066629	1.0,1.0	0.884,0.934	0.091
62702	ZNF133	ZNF133	chr20	+	18305007	18305178	18288282	18288604	18305680	18305807	62702	2,3	3,10	12,4	0,2	305	134	0.000249841	0.066629	0.227,0.116	1.0,0.468	-0.563
43548	CTC1	CTC1	chr17	-	8228726	8228892	8228502	8228629	8229141	8229206	43548	32,97	0,1	46,63	6,3	300	134	0.000254874	0.0666467	1.0,0.977	0.774,0.904	0.149
12803	NFIB	NFIB	chr9	-	14102421	14102510	14081842	14088326	14112998	14113081	12803	6,1	0,0	6,1	3,1	223	134	0.000260176	0.0677293	1.0,1.0	0.546,0.375	0.539
617	STK16	STK16	chr2	+	219247112	219247246	219246656	219246876	219247414	219247535	617	183591	27,34	316562	19,8	268	134	0.000261584	0.0677933	0.772,0.897	0.893,0.972	-0.098
14450	PACSIN3	PACSIN3	chr11	-	47182673	47182764	47182402	47182559	47183003	47183069	14450	123254	3,0	140161	11,4	225	134	0.000264029	0.0681242	0.961,1.0	0.883,0.96	0.059
51411	MDM2	MDM2	chr12	+	68835828	68835984	68809207	68809292	68839273	68845544	51411	26,24	0,9	50,12	0,0	290	134	0.000271675	0.0694821	1.0,0.552	1.0,1.0	-0.224
6239	MRPL38	MRPL38	chr17	-	75901200	75901273	75899515	75899674	75901711	75901920	6239	160281	8,16	211191	3,2	207	134	0.000270563	0.0694821	0.928,0.919	0.979,0.984	-0.058
11680	TMEM14C	TMEM14C	chr6	+	10724569	10724633	10722914	10723241	10728639	10728727	11680	195668	11,17	246511	21,40	198	134	0.000274726	0.0696514	0.923,0.964	0.888,0.896	0.051
51404	MDM2	MDM2	chr12	+	68828770	68828931	68809207	68809292	68839273	68845544	51404	32,26	0,9	58,14	0,0	295	134	0.000274035	0.0696514	1.0,0.568	1.0,1.0	-0.216
32437	CRNDE	CRNDE	chr16	-	54920297	54920338	54918862	54919209	54923584	54923650	32437	44,89	0,0	71,72	2,8	175	134	0.000277837	0.0698328	1.0,1.0	0.965,0.873	0.081
37741	SAT2	SAT2	chr17	-	7626752	7626793	7626237	7626614	7627142	7627226	37741	246393	19,19	358347	9,5	175	134	0.000277391	0.0698328	0.908,0.941	0.968,0.982	-0.05
39383	ZNF862	ZNF862	chr7	+	149860382	149862494	149859421	149859526	149864108	149867479	39383	86251	0,0	140146	0,7	2246	134	0.000280712	0.0702527	1.0,1.0	1.0,0.554	0.223
49043	MADD	MADD	chr11	+	47288967	47289027	47286432	47286534	47289390	47289493	49043	9,7	46,70	0,3	67,63	194	134	0.000285212	0.071074	0.119,0.065	0.0,0.032	0.076
12486	CAAP1	CAAP1	chr9	-	26884809	26884885	26840684	26842647	26892412	26892828	12486	1,1	2,1	5,1	1,0	210	134	0.000286916	0.0711942	0.242,0.39	0.761,1.0	-0.565
37730	ZNF107	ZNF107	chr7	+	64679176	64679336	64669036	64669178	64691247	64691374	37730	5,10	0,0	20,16	3,3	294	134	0.000288424	0.0712546	1.0,1.0	0.752,0.709	0.27
53021	RCOR3	RCOR3	chr1	+	211312719	211312961	211304082	211304140	211313423	211316383	53021	149195	11,3	216119	2,0	376	134	0.000289603	0.0712546	0.828,0.959	0.975,1.0	-0.094
21217	RNF138	RNF138	chr18	+	32113744	32113860	32092699	32092886	32126692	32126800	21217	8,3	1,1	3,0	5,3	250	134	0.000296075	0.0723592	0.811,0.617	0.243,0.0	0.593
42999	AASDH	AASDH	chr4	-	56384069	56384341	56378147	56378464	56387361	56387508	42999	81174	1,0	80127	9,1	406	134	0.000296574	0.0723592	0.964,1.0	0.746,0.977	0.121
19908	CDH12	CDH12	chr5	-	22405256	22405351	22212497	22212643	22505269	22505364	19908	3,18	0,0	4,3	1,3	229	134	0.000307829	0.0741741	1.0,1.0	0.701,0.369	0.465
50513	MEF2D	MEF2D	chr1	-	156476493	156476514	156475107	156475237	156477011	156477202	50513	0,1	45,90	7,3	42,47	155	134	0.000306643	0.0741741	0.0,0.01	0.126,0.052	-0.084
53668	RPL23AP7	RPL23AP7	chr2	-	113626477	113626571	113625608	113625729	113626880	113627138	53668	17,13	97176	31,31	140,88	228	134	0.000306305	0.0741741	0.093,0.042	0.115,0.172	-0.076
48891	RTN2	RTN2	chr19	-	45489345	45489553	45488847	45488986	45493159	45493378	48891	106575	0,1	146426	6,7	342	134	0.000310508	0.0745116	1.0,0.996	0.905,0.96	0.066
3160	THUMPD2	THUMPD2	chr2	-	39769709	39770119	39768423	39768501	39771504	39771640	3160	315649	3,2	525427	20,3	544	134	0.00031187	0.0745318	0.963,0.988	0.866,0.972	0.056
36773	PDE9A	PDE9A	chr21	+	42686191	42686262	42653751	42653883	42733355	42733426	36773	33,49	1,7	41,31	0,0	205	134	0.000315501	0.0750263	0.956,0.821	1.0,1.0	-0.112
574	TMX2	TMX2	chr11	+	57738353	57738430	57737607	57737668	57739130	57739260	574	55,43	6,7	76,24	2,0	211	134	0.000316512	0.0750263	0.853,0.796	0.96,1.0	-0.155
2148	FBXO18	FBXO18	chr10	+	5906036	5906632	5890202	5890346	5908924	5909055	2148	567718	15,17	712502	7,2	730	134	0.000325456	0.0762169	0.874,0.886	0.949,0.979	-0.084
38166	ANKRD29	ANKRD29	chr18	-	23619530	23619629	23617731	23617827	23629852	23629951	38166	3,26	0,0	1,7	2,2	233	134	0.000322942	0.0762169	1.0,1.0	0.223,0.668	0.554
44290	CTBP2	CTBP2	chr10	-	125110989	125111093	125003337	125003492	125160826	125161055	44290	12,39	4,2	20,30	0,0	238	134	0.000324327	0.0762169	0.628,0.917	1.0,1.0	-0.228
10617	ATP7B	ATP7B	chr13	-	51961836	51961913	51957515	51957607	51964871	51965033	10617	20,25	6,2	37,22	0,1	211	134	0.000329169	0.0764722	0.679,0.888	1.0,0.933	-0.183
11676	TMEM14C	TMEM14C	chr6	+	10725906	10726008	10722914	10723241	10728639	10728727	11676	5491252	11,17	681948	21,40	236	134	0.000328036	0.0764722	0.966,0.977	0.948,0.931	0.032
4013	PPARD	PPARD	chr6	+	35420126	35420281	35410986	35411217	35421819	35421958	4013	78103	0,0	114,63	6,3	289	134	0.000332247	0.0768809	1.0,1.0	0.898,0.907	0.097
6915	ATXN2	ATXN2	chr12	-	111485270	111485331	111470557	111470742	111485712	111485865	6915	81151	5,6	148105	0,0	195	134	0.000334632	0.0771267	0.918,0.945	1.0,1.0	-0.069
32099	PRDX1	PRDX1	chr1	-	45514872	45514995	45511034	45511414	45518937	45519054	32099	2,2	0,0	3,0	1,2	257	134	0.000355912	0.0799851	1.0,1.0	0.61,0.0	0.695
33706	FRS2	FRS2	chr12	+	69480298	69480359	69470348	69470530	69530864	69530960	33706	0,1	65,67	8,4	79,33	195	134	0.000353748	0.0799851	0.0,0.01	0.065,0.077	-0.066
459	SH3RF3	SH3RF3	chr2	+	109347673	109347949	109129540	109130113	109371585	109371681	459	24,83	2,5	31,67	0,0	410	134	0.00035293	0.0799851	0.797,0.844	1.0,1.0	-0.179
48394	PLSCR4	PLSCR4	chr3	-	146201034	146201077	146196631	146196793	146206525	146206761	48394	2,1	0,0	1,2	1,2	177	134	0.000350757	0.0799851	1.0,1.0	0.431,0.431	0.569
53969	RNF185	RNF185	chr22	+	31192683	31192702	31160151	31160303	31201497	31201615	53969	1,0	8,4	3,6	9,2	153	134	0.000356601	0.0799851	0.099,0.0	0.226,0.724	-0.425
58109	RARS2	RARS2	chr6	-	87548590	87548646	87541917	87541994	87555407	87555505	58109	30,51	0,11	42,54	0,1	190	134	0.000352175	0.0799851	1.0,0.766	1.0,0.974	-0.104
58647	MTX2	MTX2	chr2	+	176270215	176270419	176269394	176269669	176326824	176326901	58647	23,28	0,7	23,27	0,0	338	134	0.000357913	0.0799851	1.0,0.613	1.0,1.0	-0.194
8287	SREBF1	SREBF1	chr17	-	17823517	17823607	17820089	17820521	17836726	17837011	8287	1,0	62,47	5,8	83,30	224	134	0.000358007	0.0799851	0.01,0.0	0.035,0.138	-0.082
38868	NEXN	NEXN	chr1	+	77917565	77917757	77916054	77916133	77917959	77918038	38868	1,3	10,31	9,11	15,22	326	134	0.000359703	0.0800573	0.039,0.038	0.198,0.17	-0.145
33367	PDDC1	PDDC1	chr11	-	775065	775142	774007	774113	777398	777487	33367	175330	5,0	211289	4,18	211	134	0.000366154	0.0811831	0.957,1.0	0.971,0.911	0.037
38297	XRRA1	XRRA1	chr11	-	74862980	74863021	74848114	74848462	74906238	74906456	38297	1,10	0,1	0,2	2,1	175	134	0.000373069	0.0821552	1.0,0.884	0.0,0.605	0.639
45404	ZGRF1	ZGRF1	chr4	-	112623816	112623876	112620001	112620190	112631929	112632010	45404	49,62	0,2	58,49	4,9	194	134	0.000373356	0.0821552	1.0,0.955	0.909,0.79	0.128
44027	PTENP1-AS	PTENP1-AS	chr9	+	33680893	33681073	33678089	33678287	33687758	33688010	44027	2,10	2,2	6,6	0,0	314	134	0.000375127	0.0822346	0.299,0.681	1.0,1.0	-0.51
23630	TTC33	TTC33	chr5	-	40730261	40730343	40711575	40716498	40746797	40747019	23630	66,96	7,17	69,79	1,4	216	134	0.000380666	0.0831363	0.854,0.778	0.977,0.925	-0.135
15424	SRFBP1	SRFBP1	chr5	+	122022369	122022407	121994598	121994670	122026941	122028600	15424	13,25	2,6	27,18	1,0	172	134	0.000383969	0.0835301	0.835,0.764	0.955,1.0	-0.178
24040	ZNF765	ZNF765	chr19	+	53402064	53402191	53397942	53398030	53407697	53412009	24040	23,6	0,0	42,4	6,0	261	134	0.000385651	0.0835301	1.0,1.0	0.782,1.0	0.109
26967	HVCN1	HVCN1	chr12	-	110683224	110683264	110661163	110661448	110688624	110688708	26967	4,21	0,6	2,18	0,0	174	134	0.000386766	0.0835301	1.0,0.729	1.0,1.0	-0.135
10715	GRHL1	GRHL1	chr2	+	9962454	9962531	9961045	9961436	9963885	9964042	10715	20,13	0,1	13,13	4,3	211	134	0.000401787	0.084277	1.0,0.892	0.674,0.733	0.242
14477	DNAH14	DNAH14	chr1	+	225050209	225050376	225043885	225043983	225051450	225051795	14477	4,12	0,0	4,0	1,2	301	134	0.000395048	0.084277	1.0,1.0	0.64,0.0	0.68
14824	CCDC18	CCDC18	chr1	+	93217737	93217869	93216635	93216746	93221608	93221743	14824	32,43	4,6	68,49	2,0	266	134	0.000393711	0.084277	0.801,0.783	0.945,1.0	-0.18
18149	FRMPD3	FRMPD3	chrX	+	107533504	107533550	107530408	107530511	107545736	107545841	18149	0,2	2,2	3,1	0,1	180	134	0.000397314	0.084277	0.0,0.427	1.0,0.427	-0.5
22957	ALG8	ALG8	chr11	-	78109441	78109581	78104355	78104453	78139493	78139653	22957	22,39	0,0	27,26	0,7	274	134	0.000394694	0.084277	1.0,1.0	1.0,0.645	0.177
31849	LNX2	LNX2	chr13	-	27581296	27581803	27569028	27569276	27620374	27620583	31849	184350	1,0	299242	5,6	641	134	0.000400687	0.084277	0.975,1.0	0.926,0.894	0.078
54990	RGS5	RGS5	chr1	-	163306232	163306329	163168257	163168368	163321621	163321791	54990	6,6	2,2	16,7	0,0	231	134	0.000401742	0.084277	0.635,0.635	1.0,1.0	-0.365
58597	C11orf74	C11orf74	chr11	+	36610080	36610239	36594492	36594761	36648015	36648155	58597	75194	0,1	101114	6,4	293	134	0.000398044	0.084277	1.0,0.989	0.885,0.929	0.087
11708	ZNF346	ZNF346	chr5	+	177050750	177050936	177041777	177041870	177062057	177062151	11708	164234	5,3	229175	18,11	320	134	0.000405064	0.0846598	0.932,0.97	0.842,0.869	0.096
12123	ZNF213-AS1	ZNF213-AS1	chr16	-	3129247	3129310	3125528	3125966	3129460	3129653	12123	2,5	0,0	4,2	1,3	197	134	0.000411306	0.0856574	1.0,1.0	0.731,0.312	0.479
14262	ATF7IP2	ATF7IP2	chr16	+	10457371	10457529	10440363	10440462	10472109	10472183	14262	7,16	1,6	19,11	0,1	292	134	0.00041365	0.0858389	0.763,0.55	1.0,0.835	-0.261
19995	WASH3P	WASH3P	chr15	+	101973219	101973352	101972900	101973047	101973904	101974106	19995	1,2	0,1	1,0	1,1	267	134	0.000423521	0.0872662	1.0,0.501	0.334,0.0	0.583
46090	ZFPM1	ZFPM1	chr16	+	88514386	88514520	88489030	88489153	88526813	88526916	46090	34,70	0,1	23,42	7,1	268	134	0.000422805	0.0872662	1.0,0.972	0.622,0.955	0.198
17291	CENPE	CENPE	chr4	-	103153046	103153250	103151218	103151377	103158299	103158458	17291	131174	0,1	175134	9,2	338	134	0.00042882	0.088047	1.0,0.986	0.885,0.964	0.069
30567	STOX1	STOX1	chr10	+	68884259	68884459	68881957	68882110	68892588	68893060	30567	27,55	3,6	31,36	0,1	334	134	0.000430679	0.0881184	0.783,0.786	1.0,0.935	-0.183
37959	PPP4R1	PPP4R1	chr18	-	9584514	9584580	9577063	9577191	9588088	9588235	37959	1,1	2,1	2,5	0,0	200	134	0.000432683	0.0881212	0.251,0.401	1.0,1.0	-0.674
6234	PLCL1	PLCL1	chr2	+	198083757	198086232	197804701	197805339	198088857	198089061	6234	53139	1,0	54,92	1,6	2609	134	0.000433715	0.0881212	0.731,1.0	0.735,0.441	0.277
60581	LOC100499484	LOC100499484	chr9	+	97292555	97292675	97291370	97291487	97293946	97294110	60581	1,2	1,0	0,0	4,6	254	134	0.000437298	0.0885407	0.345,1.0	0.0,0.0	0.672
50862	DLG4	DLG4	chr17	-	7191892	7192002	7191266	7191358	7193482	7193584	50862	3,22	2,3	3,25	0,0	244	134	0.000444019	0.0895904	0.452,0.801	1.0,1.0	-0.373
35974	PHF1	PHF1	chr6	+	33414965	33415144	33414724	33414829	33415234	33415329	35974	55102	1,0	66,85	9,1	313	134	0.000451705	0.090827	0.959,1.0	0.758,0.973	0.114
12617	UBE2D4	UBE2D4	chr7	+	43942825	43942857	43938430	43938494	43942953	43943031	12617	57,79	1,0	70,83	11,1	166	134	0.000458709	0.0919183	0.979,1.0	0.837,0.985	0.079
35973	PHF1	PHF1	chr6	+	33414954	33415144	33414724	33414829	33415234	33415329	35973	60126	1,0	69105	9,1	324	134	0.000460312	0.0919237	0.961,1.0	0.76,0.977	0.112
27749	LYPLA1	LYPLA1	chr8	-	54063327	54063375	54055059	54055133	54065747	54065813	27749	105136	0,0	138,86	11,0	182	134	0.000462096	0.0919649	1.0,1.0	0.902,1.0	0.049
44459	RFX6	RFX6	chr6	+	116910934	116911042	116895179	116895207	116916007	116916085	44459	1,19	0,1	2,9	1,4	242	134	0.000470147	0.093249	1.0,0.913	0.525,0.555	0.416
59776	LINC-PINT	LINC-PINT	chr7	-	130967388	130967517	130944159	130945835	130984052	130984109	59776	2,4	2,11	0,0	17,13	263	134	0.000479111	0.0947047	0.338,0.156	0.0,0.0	0.247
1358	C5orf30	C5orf30	chr5	+	103265907	103265997	103258740	103258896	103275896	103278660	1358	110170	0,2	147117	3,10	224	134	0.000480775	0.0947127	1.0,0.981	0.967,0.875	0.069
42105	PGAP3	PGAP3	chr17	-	39673513	39673650	39671121	39672866	39673992	39674054	42105	4,17	0,0	6,4	1,3	271	134	0.000484954	0.0952142	1.0,1.0	0.748,0.397	0.427
21307	RAB23	RAB23	chr6	-	57210225	57210445	57196449	57196606	57221725	57222314	21307	76135	2,0	94,78	4,7	354	134	0.000491116	0.0961006	0.935,1.0	0.899,0.808	0.114
16321	MYO3A	MYO3A	chr10	+	26120675	26120802	26096567	26096682	26125397	26125608	16321	7,19	4,1	31,11	0,0	261	134	0.000495121	0.0965603	0.473,0.907	1.0,1.0	-0.31
21977	IFNLR1	IFNLR1	chr1	-	24180730	24180854	24169416	24169601	24187190	24187275	21977	22,32	1,4	22,9	9,8	258	134	0.000500318	0.0966044	0.92,0.806	0.559,0.369	0.399
47192	SF1	SF1	chr11	-	64773429	64773505	64770255	64770408	64776497	64776626	47192	12151083	52,65	1652742	48,17	210	134	0.000497629	0.0966044	0.937,0.914	0.956,0.965	-0.035
57588	SORBS1	SORBS1	chr10	-	95491034	95491120	95441125	95441180	95561319	95561420	57588	3,17	1,4	7,11	0,0	220	134	0.000499133	0.0966044	0.646,0.721	1.0,1.0	-0.317
62563	TBC1D25	TBC1D25	chrX	+	48541332	48541442	48539686	48539920	48558896	48559024	62563	46,58	5,2	41,38	14,9	244	134	0.000502926	0.0967874	0.835,0.941	0.617,0.699	0.23
8962	RFC2	RFC2	chr7	-	74249011	74249118	74243145	74243246	74249738	74249780	8962	358544	21,27	478437	11,8	241	134	0.000506909	0.0972332	0.905,0.918	0.96,0.968	-0.052
11139	LINC00893	LINC00893	chrX	-	149537632	149537778	149536173	149536255	149538114	149538172	11139	2,4	1,0	1,0	0,4	280	134	0.000510413	0.0973303	0.489,1.0	1.0,0.0	0.244
18020	STYX	STYX	chr14	+	52756550	52756611	52750682	52750780	52757318	52757355	18020	65151	4,7	88,87	0,0	195	134	0.000512976	0.0973303	0.918,0.937	1.0,1.0	-0.073
24677	SDCCAG8	SDCCAG8	chr1	+	243489013	243489140	243426426	243426558	243499755	243500091	24677	60134	9,13	117,99	2,4	261	134	0.000513321	0.0973303	0.774,0.841	0.968,0.927	-0.14
52249	C14orf159	C14orf159	chr14	+	91157638	91157690	91114012	91114283	91160265	91160397	52249	14,29	4,2	16,23	0,0	186	134	0.000515761	0.0973303	0.716,0.913	1.0,1.0	-0.185
52476	POLR2E	POLR2E	chr19	-	1091791	1091907	1090086	1090145	1095258	1095392	52476	13,15	0,0	21,8	2,3	250	134	0.000514608	0.0973303	1.0,1.0	0.849,0.588	0.282
9119	NDUFC1	NDUFC1	chr4	-	139297384	139297443	139295731	139295960	139300601	139301210	9119	0,0	19,88	5,5	23,69	193	134	0.000520479	0.0979039	0.0,0.0	0.131,0.048	-0.089
46302	FGFR2	FGFR2	chr10	-	121517318	121517463	121515116	121515319	121518681	121518829	46302	39,52	5,12	60,56	0,4	279	134	0.000523024	0.0980661	0.789,0.675	1.0,0.871	-0.204
3526	UBE2J1	UBE2J1	chr6	-	89342323	89342455	89338458	89338543	89352538	89352900	3526	236258	4,10	349218	1,1	266	134	0.000524914	0.098105	0.967,0.929	0.994,0.991	-0.044
35691	RHOBTB3	RHOBTB3	chr5	+	95755395	95755761	95752238	95752350	95763507	95763620	35691	295611	2,0	397462	9,5	500	134	0.000528409	0.0984428	0.975,1.0	0.922,0.961	0.046
31834	TIAM1	TIAM1	chr21	-	31463982	31464035	31339242	31339422	31558926	31558977	31834	12,31	1,0	14,22	6,2	187	134	0.000535198	0.0990745	0.896,1.0	0.626,0.887	0.192
32435	CRNDE	CRNDE	chr16	-	54920297	54920327	54918862	54919209	54923584	54923650	32435	52,93	0,0	73,81	2,8	164	134	0.000534679	0.0990745	1.0,1.0	0.968,0.892	0.07
1804	ST7L	ST7L	chr1	-	112591524	112591603	112582374	112582472	112597970	112598086	1804	21,28	5,1	45,19	0,0	213	134	0.000541745	0.0993403	0.725,0.946	1.0,1.0	-0.165
29613	LINC01572	LINC01572	chr16	-	72570434	72570515	72540577	72540611	72664891	72665009	29613	0,1	1,1	2,1	0,0	215	134	0.000541182	0.0993403	0.0,0.384	1.0,1.0	-0.808
40512	TMEM120B	TMEM120B	chr12	+	121774657	121774722	121773420	121773513	121775061	121775130	40512	101144	1,0	119,97	6,5	199	134	0.000539802	0.0993403	0.986,1.0	0.93,0.929	0.064
232	NAGPA	NAGPA	chr16	-	5028879	5029008	5027979	5028185	5031744	5031884	232	66,68	1,0	82,39	7,2	263	134	0.000550199	0.100574	0.971,1.0	0.856,0.909	0.103
14468	DNAH14	DNAH14	chr1	+	225023614	225023865	225007412	225007544	225038693	225038823	14468	18,23	2,0	18,6	7,2	385	134	0.000577249	0.10492	0.758,1.0	0.472,0.511	0.388
30763	IFT88	IFT88	chr13	+	20690704	20690815	20670972	20671039	20691053	20691437	30763	49,65	0,0	70,46	8,0	245	134	0.000577572	0.10492	1.0,1.0	0.827,1.0	0.087
58560	MARS	MARS	chr12	+	57489423	57489558	57487952	57488199	57490206	57490379	58560	9,15	4,6	7,6	1,0	269	134	0.000579595	0.104961	0.528,0.555	0.777,1.0	-0.347
6521	CARD8	CARD8	chr19	-	48238382	48238532	48234402	48234543	48240961	48241063	6521	51,87	15,33	77,79	13,4	284	134	0.000587222	0.106013	0.616,0.554	0.736,0.903	-0.235
53502	MKL1	MKL1	chr22	-	40463220	40463286	40435498	40435554	40552105	40552367	53502	105208	3,10	150139	0,1	200	134	0.000590442	0.106265	0.959,0.933	1.0,0.989	-0.048
47504	PIDD1	PIDD1	chr11	-	802194	802396	801964	802090	802542	802597	47504	51148	0,0	72105	8,0	336	134	0.000602293	0.108064	1.0,1.0	0.782,1.0	0.109
23892	CR2	CR2	chr1	+	207473544	207473721	207472771	207473179	207473800	207473885	23892	0,0	9,7	2,5	5,10	311	134	0.000606501	0.108486	0.0,0.0	0.147,0.177	-0.162
30759	IFT88	IFT88	chr13	+	20567884	20567997	20567068	20567256	20574379	20574475	30759	7,4	13,11	2,0	17,16	247	134	0.000612621	0.108912	0.226,0.165	0.06,0.0	0.166
31877	ACTN2	ACTN2	chr1	+	236734432	236734518	236731232	236731314	236737121	236737214	31877	0,2	5,11	5,4	4,4	220	134	0.000610947	0.108912	0.0,0.1	0.432,0.379	-0.355
61251	NAA10	NAA10	chrX	-	153933960	153934001	153932538	153932584	153934883	153935154	61251	7,7	0,0	11,5	6,0	175	134	0.000615469	0.109086	1.0,1.0	0.584,1.0	0.208
15394	CPB2-AS1	CPB2-AS1	chr13	+	46097109	46097399	46094852	46095002	46098397	46101347	15394	4,5	4,16	0,0	8,3	424	134	0.000618851	0.109353	0.24,0.09	0.0,0.0	0.165
51696	HNRNPA3	HNRNPA3	chr2	+	177217704	177217845	177216859	177216940	177219036	177219159	51696	23202550	23,16	30971880	63,21	275	134	0.000629627	0.110921	0.98,0.987	0.96,0.978	0.015
34168	LOC100288778	LOC100288778	chr12	-	17722	17859	16968	17170	18036	18183	34168	12,42	1,0	21,36	7,2	271	134	0.000633778	0.111316	0.856,1.0	0.597,0.899	0.18
37977	PAM	PAM	chr5	+	103025133	103025334	103019789	103019843	103028886	103031104	37977	39120	0,1	56114	9,1	335	134	0.0006366	0.111476	1.0,0.98	0.713,0.979	0.144
10214	ZNF33A	ZNF33A	chr10	+	38034277	38034400	38017290	38017386	38054374	38060067	10214	8,6	28,48	23,7	33,13	257	134	0.000647605	0.111627	0.13,0.061	0.267,0.219	-0.147
12715	KIF25	KIF25	chr6	+	168042560	168042716	168041968	168042151	168044826	168045089	12715	2,4	0,5	0,0	2,1	290	134	0.000665718	0.111627	1.0,0.27	0.0,0.0	0.635
17957	IQCH	IQCH	chr15	+	67400113	67400305	67388830	67389006	67416930	67417051	17957	23,43	0,6	13,39	0,0	326	134	0.000674875	0.111627	1.0,0.747	1.0,1.0	-0.127
22622	PRH1-PRR4	PRH1-PRR4	chr12	-	10882216	10882698	10848371	10848407	11171421	11171625	22622	12,16	6,6	10,6	0,1	616	134	0.000666191	0.111627	0.303,0.367	1.0,0.566	-0.448
25556	RTN3	RTN3	chr11	+	63704850	63704907	63681449	63681778	63718701	63721032	25556	2,2	1,2	0,0	1,1	191	134	0.000675424	0.111627	0.584,0.412	0.0,0.0	0.498
27317	XRCC2	XRCC2	chr7	-	152660700	152660782	152646501	152649363	152676040	152676165	27317	163173	21,29	194176	11,11	216	134	0.00064369	0.111627	0.828,0.787	0.916,0.908	-0.105
29612	LINC01572	LINC01572	chr16	-	72570434	72570515	72555264	72555326	72664891	72665009	29612	1,6	0,7	2,6	0,0	215	134	0.000657206	0.111627	1.0,0.348	1.0,1.0	-0.326
31540	SERPING1	SERPING1	chr11	+	57599878	57600377	57598231	57598321	57602034	57602169	31540	7132	0,0	4119	2,4	633	134	0.000665958	0.111627	1.0,1.0	0.297,0.863	0.42
34249	FUK	FUK	chr16	+	70469151	70469323	70468848	70468968	70470313	70470426	34249	24112	2,6	42,56	0,0	306	134	0.000660127	0.111627	0.84,0.891	1.0,1.0	-0.135
35769	CREM	CREM	chr10	+	35201450	35201486	35179133	35179276	35206894	35207051	35769	6,4	13,37	1,0	23,17	170	134	0.000667101	0.111627	0.267,0.079	0.033,0.0	0.157
4004	CIDECP	CIDECP	chr3	-	10023559	10023747	10017552	10018071	10026040	10026136	4004	68150	0,0	81107	2,6	322	134	0.000642717	0.111627	1.0,1.0	0.944,0.881	0.088
45750	ACP1	ACP1	chr2	+	275139	275201	271865	271939	277226	278282	45750	0,0	1,1	3,1	0,2	196	134	0.000670503	0.111627	0.0,0.0	1.0,0.255	-0.627
4612	PCGF6	PCGF6	chr10	-	103333924	103333952	103326533	103326632	103348715	103348812	4612	57,48	7,9	95,37	3,1	162	134	0.000672235	0.111627	0.871,0.815	0.963,0.968	-0.123
47875	ZNF568	ZNF568	chr19	+	36922585	36922846	36917578	36917648	36925199	36925258	47875	32,47	3,4	46,56	1,0	395	134	0.000658982	0.111627	0.783,0.799	0.94,1.0	-0.179
48530	LINC00630	LINC00630	chrX	+	102816991	102817082	102770351	102770420	102826968	102827144	48530	19,14	6,0	21,19	0,0	225	134	0.000639533	0.111627	0.653,1.0	1.0,1.0	-0.173
51476	MROH1	MROH1	chr8	+	144242601	144242628	144242368	144242515	144243493	144243616	51476	0,10	15,18	0,0	6,6	161	134	0.000673663	0.111627	0.0,0.316	0.0,0.0	0.158
55852	FNBP1	FNBP1	chr9	-	129958490	129958553	129929566	129929695	129978464	129978612	55852	40,43	0,0	39,32	7,0	197	134	0.000675749	0.111627	1.0,1.0	0.791,1.0	0.105
58522	HSD17B8	HSD17B8	chr6	+	33205446	33205539	33205220	33205337	33206133	33206176	58522	20101	0,1	22,99	6,3	227	134	0.000645857	0.111627	1.0,0.984	0.684,0.951	0.174
7659	ARRDC2	ARRDC2	chr19	+	18009591	18009694	18008970	18009118	18009782	18010039	7659	25,76	8,0	52,67	0,0	237	134	0.000669328	0.111627	0.639,1.0	1.0,1.0	-0.18
8964	RFC2	RFC2	chr7	-	74246661	74246763	74243145	74243246	74249738	74249780	8964	359724	21,27	521545	11,8	236	134	0.000675577	0.111627	0.907,0.938	0.964,0.975	-0.047
14501	HACE1	HACE1	chr6	-	104843222	104843298	104833041	104833173	104849141	104849246	14501	42104	2,7	72,53	0,0	210	134	0.000679898	0.111995	0.931,0.905	1.0,1.0	-0.082
43946	ALKBH3	ALKBH3	chr11	+	43892040	43892129	43889724	43889828	43901515	43901725	43946	165192	26,40	272200	24,16	223	134	0.000687134	0.112868	0.792,0.743	0.872,0.883	-0.11
51999	CEP164	CEP164	chr11	+	117382795	117382942	117381700	117381868	117390776	117390908	51999	8,6	1,0	9,12	3,5	281	134	0.000691088	0.113199	0.792,1.0	0.589,0.534	0.335
27551	MVB12B	MVB12B	chr9	+	126421853	126421948	126395574	126395697	126481368	126481424	27551	46,47	2,8	74,62	0,2	229	134	0.000695346	0.113577	0.931,0.775	1.0,0.948	-0.121
47132	ERC2	ERC2	chr3	-	55683793	55683859	55508307	55511276	55699377	55699512	47132	1,2	0,1	1,1	1,4	200	134	0.000698601	0.11379	1.0,0.573	0.401,0.143	0.514
30534	PRIM2	PRIM2	chr6	+	57507386	57507454	57382030	57382168	57532410	57532483	30534	138265	7,14	200193	3,2	202	134	0.000705456	0.113954	0.929,0.926	0.978,0.985	-0.054
50771	LOC101927151	LOC101927151	chr19	+	27797753	27798176	27793466	27793609	27805604	27806780	50771	75104	1,1	96,82	5,7	557	134	0.000701927	0.113954	0.947,0.962	0.822,0.738	0.174
62782	ARHGAP5	ARHGAP5	chr14	+	32090501	32094386	32077288	32077435	32117142	32117287	62782	24622426	7,12	35281796	4,1	4019	134	0.000705468	0.113954	0.921,0.871	0.967,0.984	-0.08
58842	ANKRD7	ANKRD7	chr7	+	118234700	118234874	118234430	118234545	118236040	118236147	58842	12,25	0,1	9,30	3,4	308	134	0.000707598	0.113982	1.0,0.916	0.566,0.765	0.292
35631	CLCN2	CLCN2	chr3	-	184357619	184357698	184357361	184357487	184357961	184358095	35631	11,8	0,0	6,1	6,0	213	134	0.00072464	0.116406	1.0,1.0	0.386,1.0	0.307
35765	CREM	CREM	chr10	+	35137781	35137879	35127456	35127567	35148367	35148491	35765	1,4	4,1	5,4	1,0	232	134	0.000736362	0.117964	0.126,0.698	0.743,1.0	-0.459
62150	LINC00959	LINC00959	chr10	-	130101093	130101211	130079736	130079901	130104082	130104230	62150	4,4	1,0	3,7	2,5	252	134	0.000747716	0.119454	0.68,1.0	0.444,0.427	0.405
8153	LMBR1	LMBR1	chr7	-	156833752	156833792	156826604	156826744	156892927	156893208	8153	85,58	9,5	128,33	3,0	174	134	0.000750693	0.119602	0.879,0.899	0.97,1.0	-0.096
4858	PRTG	PRTG	chr15	-	55740381	55740684	55683786	55683931	55742837	55743119	4858	58,35	0,0	43,36	0,6	437	134	0.000761441	0.120739	1.0,1.0	1.0,0.648	0.176
50403	MPP3	MPP3	chr17	-	43825755	43825841	43823930	43824005	43827750	43827832	50403	18,34	0,0	44,38	6,1	220	134	0.000761967	0.120739	1.0,1.0	0.817,0.959	0.112
36362	RCE1	RCE1	chr11	+	66843959	66844039	66843758	66843861	66844285	66844364	36362	50142	1,0	66115	5,5	214	134	0.000771371	0.121395	0.969,1.0	0.892,0.935	0.071
46757	MCM9	MCM9	chr6	-	118826146	118826292	118813448	118816294	118826781	118826864	46757	59,45	1,0	103,31	11,0	280	134	0.000768466	0.121395	0.966,1.0	0.818,1.0	0.074
51159	EIF3L	EIF3L	chr22	+	37862968	37863038	37851279	37851490	37870175	37870347	51159	5,1	10,4	1,4	1,0	204	134	0.000772854	0.121395	0.247,0.141	0.396,1.0	-0.504
565	TMX2	TMX2	chr11	+	57738663	57738770	57737607	57737668	57739130	57739260	565	1,2	6,7	4,3	2,0	241	134	0.000774439	0.121395	0.085,0.137	0.527,1.0	-0.653
13383	ACSF3	ACSF3	chr16	+	89114338	89114487	89112091	89112246	89120800	89120913	13383	136209	9,12	177155	3,2	283	134	0.000778941	0.121774	0.877,0.892	0.965,0.973	-0.084
26194	IRF1	IRF1	chr5	-	132484361	132484497	132481608	132484075	132486556	132486686	26194	25,30	0,0	43,17	6,0	270	134	0.000784815	0.122364	1.0,1.0	0.781,1.0	0.109
31320	WDR59	WDR59	chr16	-	74956474	74956610	74951457	74951543	74965772	74965822	31320	206455	5,17	271326	3,2	270	134	0.000788595	0.122625	0.953,0.93	0.978,0.988	-0.041
48621	RASSF4	RASSF4	chr10	+	44984021	44984113	44971772	44971848	44984812	44984970	48621	2,24	1,4	2,19	0,0	226	134	0.00079423	0.122914	0.543,0.781	1.0,1.0	-0.338
63551	ZBBX	ZBBX	chr3	-	167373705	167373787	167372833	167372950	167379637	167379792	63551	1,7	1,5	0,1	1,4	216	134	0.000794666	0.122914	0.383,0.465	0.0,0.134	0.357
25324	FAM206A	FAM206A	chr9	+	108935637	108935689	108934392	108934565	108939195	108939272	25324	36,39	5,2	70,24	0,0	186	134	0.000805429	0.124193	0.838,0.934	1.0,1.0	-0.114
36552	CARKD	CARKD	chr13	+	110622215	110622366	110615583	110615774	110627438	110627547	36552	15,29	8,0	27,11	0,0	285	134	0.000808895	0.124193	0.469,1.0	1.0,1.0	-0.266
58104	RARS2	RARS2	chr6	-	87545615	87545699	87541917	87541994	87555407	87555505	58104	51161	0,11	91111	0,1	218	134	0.000809325	0.124193	1.0,0.9	1.0,0.986	-0.043
32617	TMOD1	TMOD1	chr9	+	97546184	97546341	97524140	97524308	97553280	97553400	32617	54159	3,9	93120	1,1	291	134	0.000819108	0.124898	0.892,0.891	0.977,0.982	-0.088
33642	DBI	DBI	chr2	+	119367558	119367644	119367047	119367214	119368187	119368305	33642	2,8	2,2	3,3	0,0	220	134	0.000820342	0.124898	0.379,0.709	1.0,1.0	-0.456
37045	CLHC1	CLHC1	chr2	-	55181569	55181744	55177601	55177781	55206269	55206376	37045	1,5	0,0	5,3	2,1	309	134	0.000818725	0.124898	1.0,1.0	0.52,0.565	0.458
51960	ERCC6-PGBD3	ERCC6-PGBD3	chr10	-	49524032	49524777	49515104	49517121	49528416	49528525	51960	149143	0,0	238138	1,6	879	134	0.000822872	0.124957	1.0,1.0	0.973,0.778	0.125
15325	AKR1C1	AKR1C1	chr10	+	4965913	4966081	4963261	4963528	4966926	4967043	15325	0,1	2,0	5,8	0,0	302	134	0.000835883	0.126189	0.0,1.0	1.0,1.0	-0.5
47725	ZNF559-ZNF177	ZNF559-ZNF177	chr19	+	9364861	9364948	9324694	9324780	9376315	9376423	47725	5,7	0,7	12,9	0,0	221	134	0.000837482	0.126189	1.0,0.377	1.0,1.0	-0.311
48912	ANKRD6	ANKRD6	chr6	+	89617953	89618031	89616558	89616657	89623409	89623544	48912	6,18	1,4	8,11	0,0	212	134	0.000834668	0.126189	0.791,0.74	1.0,1.0	-0.234
12783	DDX50	DDX50	chr10	+	68934798	68934918	68919831	68919981	68936935	68937095	12783	1,10	1,3	2,1	0,0	254	134	0.000851272	0.127071	0.345,0.637	1.0,1.0	-0.509
1486	FAM134C	FAM134C	chr17	-	42587833	42587864	42586052	42586137	42592055	42592162	1486	40,26	6,7	61,26	2,1	165	134	0.000852048	0.127071	0.844,0.751	0.961,0.955	-0.16
18743	CDKL3	CDKL3	chr5	-	134359896	134360091	134321790	134321903	134370997	134371047	18743	2,4	1,1	0,1	3,1	329	134	0.000850874	0.127071	0.449,0.62	0.0,0.289	0.39
47429	GABPB1	GABPB1	chr15	-	50346371	50346395	50309690	50309798	50354984	50355408	47429	6,7	73138	27,10	77103	158	134	0.000848484	0.127071	0.065,0.041	0.229,0.076	-0.099
41286	MED15	MED15	chr22	+	20554935	20555148	20551435	20551487	20564449	20564688	41286	164391	0,3	187255	9,4	347	134	0.00086127	0.128118	1.0,0.981	0.889,0.961	0.065
23632	TTC33	TTC33	chr5	-	40728344	40728476	40711575	40716498	40746797	40747019	23632	55157	7,17	59112	1,4	266	134	0.000871393	0.129294	0.798,0.823	0.967,0.934	-0.14
52171	C18orf54	C18orf54	chr18	+	54358773	54358870	54357916	54358075	54360526	54360855	52171	16,23	0,0	35,17	6,0	231	134	0.000880326	0.130288	1.0,1.0	0.772,1.0	0.114
22825	VEGFA	VEGFA	chr6	+	43781955	43782087	43778888	43778918	43784540	43786486	22825	130177	39,60	98127	73,66	266	134	0.000888094	0.130869	0.627,0.598	0.403,0.492	0.165
37389	CSPP1	CSPP1	chr8	+	67103036	67103135	67095292	67095732	67105904	67105975	37389	85,46	0,0	108,63	7,2	233	134	0.000890981	0.130869	1.0,1.0	0.899,0.948	0.077
45798	RP9P	RP9P	chr7	-	32930077	32930108	32921338	32921430	32942869	32943170	45798	11,29	0,2	12,8	5,3	165	134	0.000890371	0.130869	1.0,0.922	0.661,0.684	0.288
17465	KIF16B	KIF16B	chr20	-	16526091	16526205	16515547	16515664	16573228	16573434	17465	32,25	1,0	27,15	10,0	248	134	0.000914276	0.133764	0.945,1.0	0.593,1.0	0.176
37974	PAM	PAM	chr5	+	103028184	103028238	103019789	103019843	103028886	103031104	37974	48,88	0,1	76,67	9,1	188	134	0.000915279	0.133764	1.0,0.984	0.858,0.979	0.074
24330	CCNT2-AS1	CCNT2-AS1	chr2	-	134877519	134877643	134868943	134869041	134918562	134918606	24330	18,23	3,5	18,24	15,17	258	134	0.000926891	0.134666	0.757,0.705	0.384,0.423	0.328
36448	GGCT	GGCT	chr7	-	30498802	30498938	30496620	30497235	30500535	30500681	36448	7311800	4,5	12871508	10,25	270	134	0.000926354	0.134666	0.989,0.994	0.985,0.968	0.015
6931	GLI1	GLI1	chr12	+	57463998	57464091	57460150	57460201	57464672	57464868	6931	2,6	0,6	3,2	0,0	227	134	0.000928382	0.134666	1.0,0.371	1.0,1.0	-0.315
8638	CCDC65	CCDC65	chr12	+	48914403	48914573	48904960	48905113	48918274	48918472	8638	16,6	0,0	7,4	6,0	304	134	0.000931232	0.134744	1.0,1.0	0.34,1.0	0.33
13824	CACNB1	CACNB1	chr17	-	39184783	39184864	39184324	39184383	39186495	39186572	13824	7,7	3,2	8,19	0,1	215	134	0.000939448	0.134929	0.593,0.686	1.0,0.922	-0.322
63319	ZNF529	ZNF529	chr19	-	36572332	36572392	36556103	36556197	36589614	36589701	63319	8,10	0,1	15,6	4,3	194	134	0.000936209	0.134929	1.0,0.874	0.721,0.58	0.287
8899	CEP128	CEP128	chr14	-	80784894	80785545	80777881	80778046	80792759	80793110	8899	145276	4,7	265200	0,2	785	134	0.000939028	0.134929	0.861,0.871	1.0,0.945	-0.106
41555	PI4KAP1	PI4KAP1	chr22	-	18536649	18537412	18535858	18535948	18538432	18538558	41555	76152	0,6	87116	0,0	897	134	0.000963612	0.137721	1.0,0.791	1.0,1.0	-0.105
58785	TRPM4	TRPM4	chr19	+	49166040	49166215	49158191	49158259	49168259	49168423	58785	10134	5,6	28121	1,1	309	134	0.000961548	0.137721	0.464,0.906	0.924,0.981	-0.267
49378	SCMH1	SCMH1	chr1	-	41070594	41070721	41048689	41048890	41113282	41113526	49378	108132	1,1	113,96	7,4	261	134	0.000966355	0.137775	0.982,0.985	0.892,0.925	0.075
28445	TMEM65	TMEM65	chr8	-	124330747	124330792	124323320	124323375	124371853	124372699	28445	27,36	2,6	32,31	0,1	179	134	0.00097572	0.138098	0.91,0.818	1.0,0.959	-0.116
35348	AKAP9	AKAP9	chr7	+	92076854	92077007	92070904	92071009	92077695	92077875	35348	91,85	6,2	98,81	0,0	287	134	0.000974602	0.138098	0.876,0.952	1.0,1.0	-0.086
37983	PAM	PAM	chr5	+	103028181	103028238	103019789	103019843	103028886	103031104	37983	60117	0,1	85,84	9,1	191	134	0.000972686	0.138098	1.0,0.988	0.869,0.983	0.068
17676	C3orf33	C3orf33	chr3	-	155805596	155805723	155802531	155802591	155806138	155806287	17676	7,13	38,76	1,4	39,78	261	134	0.000988532	0.138233	0.086,0.081	0.013,0.026	0.064
30563	DCLRE1C	DCLRE1C	chr10	-	14942113	14942240	14939809	14939869	14945104	14945189	30563	2,10	29,34	0,1	21,21	261	134	0.000986764	0.138233	0.034,0.131	0.0,0.024	0.071
38108	PI4KB	PI4KB	chr1	-	151315572	151316509	151307573	151307801	151327270	151327715	38108	19751720	13,7	24841127	39,9	1071	134	0.000987759	0.138233	0.95,0.968	0.889,0.94	0.044
40337	STAU2	STAU2	chr8	-	73738283	73738349	73688653	73688813	73746782	73746927	40337	47,82	0,3	64,69	9,6	200	134	0.000985888	0.138233	1.0,0.948	0.827,0.885	0.118
8381	SGMS1	SGMS1	chr10	-	50327204	50327322	50311261	50311415	50343491	50344345	8381	59,89	5,3	70,67	0,0	252	134	0.000979936	0.138233	0.863,0.94	1.0,1.0	-0.099
[truncated: 57,895 more rows]

## Sheet: rMATSoutputESFmix
ID	GeneID	geneSymbol	chr	strand	exonStart_0base	exonEnd	upstreamES	upstreamEE	downstreamES	downstreamEE	ID	IC_SAMPLE_1	SC_SAMPLE_1	IC_SAMPLE_2	SC_SAMPLE_2	IncFormLen	SkipFormLen	PValue	FDR	IncLevel1	IncLevel2	IncLevelDifference
[truncated: 62,101 more rows]

[truncated: 6 more sheets: Fig2b qPCR, Fig3b qPCR, Fig4b qPCR, Fig5b qPCR, Fig6b qPCR, Supp Fig1b qPCR]
